# Supplementary material for: Crystal structure of 4,5-dimethyl-1,3-dioxol-2-one
Source: Acta Crystallogr E Crystallogr Commun. 2022 Oct 11;78(Pt 11):1103–6. doi: 10.1107/S2056989022009239 (PMC9638974; doi:10.1107/S2056989022009239)
Supplement: Supplementary file 1 [file e-78-01103-sup1.cif]

##############################################################################
#                                                                            #
# This CIF contains the data in a paper accepted for publication in          #
# Acta Crystallographica Section E. It conforms to the requirements of       #
# Notes for Authors for Acta Crystallographica Section E, and has been       #
# peer reviewed under the auspices of the IUCr Commission on Journals.       #
#                                                                            #
# Full details of the Crystallographic Information File format               #
# are given in the paper "The Crystallographic Information File (CIF):       #
# a New Standard Archive File for Crystallography" by S. R. Hall, F. H.      #
# Allen and I. D. Brown [Acta Cryst. (1991), A47, 655-685].                  #
#                                                                            #
# The current version of the core CIF dictionary is obtainable from          #
# ftp://ftp.iucr.org/pub/cif_core.dic.                                       #
#                                                                            #
# Software is freely available for graphical display of the structure(s)     #
# in this CIF. For information consult the CIF software page                 #
# http://www.iucr.org/resources/cif/software.                                #
#                                                                            #
# This file may be used for bona fide research purposes within the           #
# scientific community so long as proper attribution is given to the journal # 
# article from which it was obtained.                                        #
#                                                                            #
##############################################################################
data_I
_audit_creation_method     'SHELXL-2018/1'
_chemical_name_systematic
;
4,5-Dimethyl-1,3-dioxol-2-one
;
_chemical_name_common     ?
_chemical_formula_moiety     'C5 H6 O3'
_chemical_formula_sum     'C5 H6 O3'
_chemical_formula_iupac     'C5 H6 O3'
_chemical_formula_weight     114.10
_chemical_melting_point     ?
_space_group_crystal_system     monoclinic
_space_group_name_H-M_alt     'P 21/m'
_space_group_name_Hall     '-P 2yb'
loop_
    _space_group_symop_operation_xyz
    'x, y, z'
    '-x, y+1/2, -z'
    '-x, -y, -z'
    'x, -y-1/2, z'
_cell_length_a     3.8283(10)
_cell_length_b     10.972(2)
_cell_length_c     6.1096(10)
_cell_angle_alpha     90
_cell_angle_beta     93.523(2)
_cell_angle_gamma     90
_cell_volume     256.15(10)
_cell_formula_units_Z     2
_cell_measurement_reflns_used     2113
_cell_measurement_theta_min     3.233
_cell_measurement_theta_max     28.2925
_cell_measurement_temperature     100(2)
_exptl_crystal_description     block
_exptl_crystal_colour     white
_exptl_crystal_size_max     0.272
_exptl_crystal_size_mid     0.205
_exptl_crystal_size_min     0.163
_exptl_crystal_density_diffrn     1.479
_exptl_crystal_density_meas     ?
_exptl_crystal_density_method     'not measured'
_exptl_crystal_F_000     120
_exptl_absorpt_coefficient_mu     0.124
_exptl_absorpt_correction_type     multi-scan
_exptl_absorpt_process_details
;
(SADABS; Krause <i>et al.</i>,  2015)
;
_exptl_absorpt_correction_T_min     0.9671
_exptl_absorpt_correction_T_max     0.9801
_diffrn_ambient_temperature     100(2)
_diffrn_radiation_type     MoK\a
_diffrn_radiation_wavelength     0.71073
_diffrn_radiation_source     'fine-focus sealed tube'
_diffrn_radiation_monochromator     graphite
_diffrn_measurement_device_type     'Bruker SMART APEX'
_diffrn_measurement_method     '\p and \o scans'
_diffrn_detector_area_resol_mean     ?
_diffrn_reflns_number     2310
_diffrn_reflns_av_R_equivalents     0.0270
_diffrn_reflns_av_unetI/netI     0.0215
_diffrn_reflns_theta_min     3.341
_diffrn_reflns_theta_max     28.277
_diffrn_reflns_theta_full     25.000
_diffrn_measured_fraction_theta_max     0.952
_diffrn_measured_fraction_theta_full     1.000
_diffrn_reflns_limit_h_min     -4
_diffrn_reflns_limit_h_max     4
_diffrn_reflns_limit_k_min     -14
_diffrn_reflns_limit_k_max     14
_diffrn_reflns_limit_l_min     -8
_diffrn_reflns_limit_l_max     8
_refine_special_details
;
 Refinement of F^2^ against ALL reflections.  The weighted R-factor wR and
 goodness of fit S are based on F^2^, conventional R-factors R are based
 on F, with F set to zero for negative F^2^. The threshold expression of
 F^2^ > 2sigma(F^2^) is used only for calculating R-factors(gt) etc. and is
 not relevant to the choice of reflections for refinement.  R-factors based
 on F^2^ are statistically about twice as large as those based on F, and R-
 factors based on ALL data will be even larger.
Hydrogen atoms were added in calculated positions and refined with isotropic
displacement parameters that are approximately 1.5 times those of the carbon
atom to which they are attached. The C--H distances assumed were 0.98 \%A.
;
_reflns_number_total     636
_reflns_number_gt     617
_reflns_threshold_expression     'I > 2\s(I)'
_refine_ls_structure_factor_coef     Fsqd
_refine_ls_matrix_type     full
_refine_ls_R_factor_all     0.0307
_refine_ls_R_factor_gt     0.0299
_refine_ls_wR_factor_gt     0.0762
_refine_ls_wR_factor_ref     0.0771
_refine_ls_goodness_of_fit_ref     1.104
_refine_ls_restrained_S_all     1.104
_refine_ls_number_reflns     636
_refine_ls_number_parameters     42
_refine_ls_number_restraints     0
_refine_ls_hydrogen_treatment     constr
_refine_ls_weighting_scheme     calc
_refine_ls_weighting_details
              'w=1/[\s^2^(Fo^2^)+(0.0345P)^2^+0.0767P] where P=(Fo^2^+2Fc^2^)/3'
_atom_sites_solution_hydrogens     geom
_atom_sites_solution_primary     direct
_atom_sites_solution_secondary     difmap
_refine_ls_shift/su_max     0.000
_refine_ls_shift/su_mean     0.000
_refine_diff_density_max     0.296
_refine_diff_density_min     -0.211
_refine_ls_extinction_method     SHELXL
_refine_ls_extinction_coef     0.22(2)
_refine_ls_extinction_expression
                                  'Fc^*^=kFc[1+0.001xFc^2^\l^3^/sin(2\q)]^-1/4^'
loop_
    _atom_type_symbol
    _atom_type_description
    _atom_type_scat_dispersion_real
    _atom_type_scat_dispersion_imag
    _atom_type_scat_source
    'C' 'C' 0.0033 0.0016
                         'International Tables Vol C Tables 4.2.6.8 and 6.1.1.4'
    'H' 'H' 0.0000 0.0000
                         'International Tables Vol C Tables 4.2.6.8 and 6.1.1.4'
    'O' 'O' 0.0106 0.0060
                         'International Tables Vol C Tables 4.2.6.8 and 6.1.1.4'
_computing_data_collection
;
SMART (Bruker, 2000)
;
_computing_cell_refinement
;
SMART (Bruker, 2000)
;
_computing_data_reduction
;
SAINT-Plus (Bruker, 2004)
;
_computing_structure_solution
;
SHELXT (Sheldrick, 2015a)
;
_computing_structure_refinement
;
SHELXL (Sheldrick, 2015b)
;
_computing_molecular_graphics
;
SHELXTL (Sheldrick, 2008)
;
_computing_publication_material
;
SHELXTL (Sheldrick, 2008)
;
loop_
    _atom_site_type_symbol
    _atom_site_label
    _atom_site_fract_x
    _atom_site_fract_y
    _atom_site_fract_z
    _atom_site_U_iso_or_equiv
    _atom_site_adp_type
    _atom_site_calc_flag
    _atom_site_occupancy
    _atom_site_disorder_assembly
    _atom_site_disorder_group
    O O1 0.1654(3) 0.250000 0.67266(16) 0.0247(3) Uani d 1 . .
    O O2 -0.08340(16) 0.35049(6) 0.94742(10) 0.0174(2) Uani d 1 . .
    C C1 0.0147(3) 0.250000 0.8382(2) 0.0177(3) Uani d 1 . .
    C C2 -0.2444(2) 0.31041(8) 1.13620(13) 0.0156(2) Uani d 1 . .
    C C3 -0.3662(2) 0.40519(8) 1.28542(15) 0.0190(2) Uani d 1 . .
    H H3A -0.479500 0.366409 1.407001 0.028 Uiso calc 1 . .
    H H3B -0.534168 0.458611 1.204840 0.028 Uiso calc 1 . .
    H H3C -0.165882 0.453408 1.343402 0.028 Uiso calc 1 . .
loop_
    _atom_site_aniso_label
    _atom_site_aniso_U_11
    _atom_site_aniso_U_22
    _atom_site_aniso_U_33
    _atom_site_aniso_U_12
    _atom_site_aniso_U_13
    _atom_site_aniso_U_23
    O1 0.0293(6) 0.0271(5) 0.0186(5) 0.000 0.0091(4) 0.000
    O2 0.0204(4) 0.0160(4) 0.0162(4) -0.0002(2) 0.0045(2) 0.0011(2)
    C1 0.0185(6) 0.0176(6) 0.0169(6) 0.000 0.0008(4) 0.000
    C2 0.0145(4) 0.0180(5) 0.0145(4) -0.0006(3) 0.0020(3) 0.0009(3)
    C3 0.0206(5) 0.0168(4) 0.0199(4) 0.0004(3) 0.0044(3) -0.0027(3)
_geom_special_details
;
 All esds (except the esd in the dihedral angle between two l.s. planes)
 are estimated using the full covariance matrix.  The cell esds are taken
 into account individually in the estimation of esds in distances, angles
 and torsion angles; correlations between esds in cell parameters are only
 used when they are defined by crystal symmetry.  An approximate (isotropic)
 treatment of cell esds is used for estimating esds involving l.s. planes.
;
loop_
    _geom_bond_atom_site_label_1
    _geom_bond_atom_site_label_2
    _geom_bond_site_symmetry_2
    _geom_bond_distance
    _geom_bond_publ_flag
    O1 C1 . 1.1949(16) ?
    O2 C1 . 1.3537(10) ?
    O2 C2 . 1.4110(10) ?
    C2 C2 4_565 1.3257(18) ?
    C2 C3 . 1.4773(12) ?
    C3 H3A . 0.9800 ?
    C3 H3B . 0.9800 ?
    C3 H3C . 0.9800 ?
loop_
    _geom_angle_atom_site_label_1
    _geom_angle_atom_site_label_2
    _geom_angle_atom_site_label_3
    _geom_angle_site_symmetry_1
    _geom_angle_site_symmetry_3
    _geom_angle
    _geom_angle_publ_flag
    C1 O2 C2 . . 107.30(7) ?
    O1 C1 O2 . 4_565 125.46(5) ?
    O1 C1 O2 . . 125.46(5) ?
    O2 C1 O2 4_565 . 109.07(10) ?
    C2 C2 O2 4_565 . 108.16(4) ?
    C2 C2 C3 4_565 . 134.74(5) ?
    O2 C2 C3 . . 117.09(7) ?
    C2 C3 H3A . . 109.5 ?
    C2 C3 H3B . . 109.5 ?
    H3A C3 H3B . . 109.5 ?
    C2 C3 H3C . . 109.5 ?
    H3A C3 H3C . . 109.5 ?
    H3B C3 H3C . . 109.5 ?
loop_
    _geom_torsion_atom_site_label_1
    _geom_torsion_atom_site_label_2
    _geom_torsion_atom_site_label_3
    _geom_torsion_atom_site_label_4
    _geom_torsion_site_symmetry_1
    _geom_torsion_site_symmetry_2
    _geom_torsion_site_symmetry_3
    _geom_torsion_site_symmetry_4
    _geom_torsion
    _geom_torsion_publ_flag
    C2 O2 C1 O1 . . . . -178.43(12) ?
    C2 O2 C1 O2 . . . 4_565 1.19(12) ?
    C1 O2 C2 C2 . . . 4_565 -0.72(8) ?
    C1 O2 C2 C3 . . . . 178.50(8) ?
loop_
    _geom_hbond_atom_site_label_D
    _geom_hbond_atom_site_label_H
    _geom_hbond_atom_site_label_A
    _geom_hbond_site_symmetry_A
    _geom_hbond_distance_DH
    _geom_hbond_distance_HA
    _geom_hbond_distance_DA
    _geom_hbond_angle_DHA
    _geom_hbond_publ_flag
    C3 H3A O1 1_456 0.98 2.53 3.4976(13) 171 yes
_shelx_space_group_comment
;
The symmetry employed for this shelxl refinement is uniquely defined
by the following loop, which should always be used as a source of
symmetry information in preference to the above space-group names.
They are only intended as comments.
;
_shelx_estimated_absorpt_T_min     0.967
_shelx_estimated_absorpt_T_max     0.980
_shelx_hkl_file
;
  -1   0  -1  888.88   31.00
  -1   0  -1  838.06   29.92
   1   0   1 1000.00   29.66
   2   0   2   -0.04    0.02
  -2   0  -2   -0.03    0.02
  -2   0  -2   -0.02    0.02
  -3   0  -3   78.12    2.62
   3   0   3   72.70    2.50
   4   0   4   45.68    1.56
   0  -1   0   -0.45    0.01
   0  -1   0   -0.44    0.01
   0  -1   0   -0.44    0.01
  -1   1  -1  674.09   20.20
  -1   1  -1  539.58   20.91
  -1  -1  -1  598.93   20.20
  -1  -1  -1  622.64   20.92
   1  -1   1  627.76   20.01
  -2   1  -2  407.12   13.11
   2   1   2  391.04   13.02
  -2   1  -2  418.84   13.63
  -2  -1  -2  388.63   13.59
  -2  -1  -2  380.82   13.12
   2  -1   2  396.04   13.03
  -3   1  -3   53.24    1.89
   3   1   3   54.25    1.80
  -3  -1  -3   54.44    1.88
   3  -1   3   53.14    1.80
   4  -1   4    0.03    0.04
   0  -2   0  425.94   13.37
   0  -2   0  396.94   13.51
   0  -2   0  404.24   13.99
   1   2   1  143.63    4.75
  -1   2  -1  142.72    5.01
  -1  -2  -1  144.19    4.99
  -1  -2  -1  148.40    4.84
   1  -2   1  151.21    4.76
   1  -2   1  144.02    4.83
  -2   2  -2    5.11    0.21
   2   2   2    4.95    0.19
  -2  -2  -2    5.20    0.20
   2  -2   2    5.05    0.18
   2  -2   2    4.94    0.20
  -2  -2  -2    4.84    0.20
   3   2   3   29.56    1.01
  -3   2  -3   29.17    1.06
   3  -2   3   30.27    1.02
  -3  -2  -3   29.02    1.02
  -4   2  -4   12.27    0.49
   4  -2   4   11.27    0.46
   0  -3   0   -0.01    0.01
   0  -3   0    0.00    0.01
   0  -3   0    0.00    0.01
   1   3   1   13.68    0.47
  -1   3  -1   13.89    0.50
  -1  -3  -1   14.04    0.49
   1  -3   1   13.98    0.48
  -1  -3  -1   13.77    0.48
   2   3   2    2.48    0.11
  -2   3  -2    2.54    0.12
  -2  -3  -2    2.51    0.11
   2  -3   2    2.58    0.12
  -2  -3  -2    2.27    0.11
  -3   3  -3    2.80    0.15
   3   3   3    2.71    0.13
  -3  -3  -3    2.85    0.14
   3  -3   3    2.89    0.15
  -4   3  -4    5.71    0.27
   4  -3   4    5.25    0.25
   0  -4   0   49.21    1.65
   0  -4   0   46.72    1.57
   0  -4   0   47.50    1.59
  -1   4  -1   45.88    1.53
   1   4   1   43.23    1.45
  -1  -4  -1   44.08    1.51
   1  -4   1   43.57    1.46
  -1  -4  -1   43.31    1.47
   2   4   2   11.50    0.41
  -2   4  -2   11.18    0.44
  -2  -4  -2   11.90    0.42
  -2  -4  -2   11.52    0.42
   2  -4   2   11.29    0.42
  -3   4  -3    0.15    0.05
   3   4   3    0.28    0.04
  -3  -4  -3    0.26    0.05
   3  -4   3    0.19    0.05
  -4   4  -4    1.14    0.09
   4  -4   4    1.09    0.09
   1   5   1    5.54    0.20
  -1   5  -1    4.96    0.21
  -1  -5  -1    5.39    0.21
  -1  -5  -1    5.50    0.20
   1  -5   1    5.22    0.21
   2   5   2   12.67    0.44
  -2   5  -2   11.93    0.47
  -2  -5  -2   12.24    0.45
   2  -5   2   12.27    0.45
  -2  -5  -2   12.90    0.45
   3   5   3    4.16    0.18
  -3   5  -3    3.79    0.20
   3  -5   3    4.16    0.19
  -3  -5  -3    3.94    0.19
   0  -6   0    1.16    0.06
   0  -6   0    1.08    0.06
   0  -6   0    1.14    0.06
  -1   6  -1    0.14    0.03
   1   6   1    0.12    0.02
  -1  -6  -1    0.13    0.02
  -1  -6  -1    0.12    0.03
   1  -6   1    0.15    0.03
  -2   6  -2    0.00    0.02
   2   6   2    0.04    0.02
   2  -6   2    0.00    0.02
  -2  -6  -2   -0.02    0.02
  -3   6  -3    0.47    0.06
  -3  -6  -3    0.39    0.06
   3  -6   3    0.63    0.07
   0   7   0   -0.02    0.02
   0   7   0   -0.02    0.02
   0  -7   0    0.00    0.02
   0  -7   0    0.00    0.02
  -1   7  -1    5.45    0.22
   1   7   1    5.10    0.20
  -1  -7  -1    5.18    0.20
  -1  -7  -1    4.56    0.20
   1  -7   1    5.05    0.20
  -2   7  -2    3.25    0.17
   2   7   2    3.48    0.15
  -2  -7  -2    3.50    0.16
   2  -7   2    3.42    0.16
  -3   7  -3    0.02    0.04
   3  -7   3    0.03    0.03
  -3  -7  -3    0.03    0.03
   0   8   0   13.24    0.53
   0   8   0   14.15    0.50
   0  -8   0   13.37    0.47
   0  -8   0   13.16    0.48
   1   8   1    2.02    0.10
  -1   8  -1    2.17    0.11
   1  -8   1    2.19    0.11
  -1  -8  -1    2.06    0.11
  -1  -8  -1    2.06    0.10
  -2   8  -2    3.23    0.17
   2   8   2    3.05    0.14
  -2  -8  -2    3.06    0.16
   2  -8   2    3.16    0.16
  -3   8  -3    3.47    0.19
   3  -8   3    3.45    0.18
  -3  -8  -3    2.98    0.17
   0   9   0    0.01    0.02
   0   9   0   -0.01    0.01
   0  -9   0   -0.01    0.02
   0  -9   0    0.04    0.02
   1   9   1   11.46    0.42
  -1   9  -1   11.54    0.44
  -1  -9  -1   11.29    0.43
   1  -9   1   11.62    0.43
  -2   9  -2    1.69    0.12
   2  -9   2    1.99    0.12
  -2  -9  -2    1.67    0.11
  -3   9  -3    4.29    0.22
   3  -9   3    3.90    0.20
  -3  -9  -3    3.73    0.20
   0  10   0   12.31    0.47
   0  10   0   12.34    0.51
   0 -10   0   12.88    0.46
   1  10   1    0.27    0.04
  -1  10  -1    0.22    0.05
   1 -10   1    0.46    0.05
  -1 -10  -1    0.23    0.05
  -2  10  -2   11.00    0.45
  -2 -10  -2   10.92    0.43
   2 -10   2   11.21    0.43
   0 -11   0   -0.01    0.03
  -1  11  -1   12.89    0.51
   1  11   1   13.26    0.48
   1 -11   1   12.88    0.49
  -2  11  -2    9.30    0.39
  -2 -11  -2    8.75    0.37
   2 -11   2    8.87    0.36
   0 -12   0   25.81    0.90
   1  12   1   11.20    0.41
  -1  12  -1   10.29    0.43
   1 -12   1   10.85    0.43
  -1 -12  -1   11.21    0.43
  -2  12  -2    0.02    0.03
  -2 -12  -2    0.19    0.05
   2 -12   2    0.07    0.04
   0 -13   0    0.06    0.04
  -1  13  -1    7.04    0.31
   1 -13   1    7.07    0.31
  -1 -13  -1    7.54    0.31
   0 -14   0    5.60    0.25
   1 -14   1    2.65    0.15
  -3   0  -4    0.13    0.04
   3   0   4    0.22    0.04
   2   0   3    0.20    0.03
  -2   0  -3    0.26    0.04
   2   0   3    0.26    0.03
   1   0   2   46.34    1.53
   1   0   2   46.45    1.51
  -1   0  -2   44.89    1.59
   0   0   1  327.80   10.63
   0   0  -1  315.78   11.01
  -1   0   0  231.62    7.35
   1   0   0  217.88    7.29
  -1   0   0  216.36    7.60
  -2   0  -1    0.13    0.03
   2   0   1    0.12    0.03
  -2   0  -1    0.14    0.02
   3   0   2   90.49    2.96
  -3   0  -2   88.58    3.09
   4   0   3   77.75    2.60
  -3   1  -4    0.42    0.06
   3   1   4    0.47    0.05
  -3  -1  -4    0.36    0.05
   3  -1   4    0.39    0.05
   2   1   3   10.60    0.38
  -2   1  -3   10.40    0.40
  -2  -1  -3   10.53    0.40
  -2  -1  -3   10.27    0.38
   2  -1   3   10.40    0.37
   2  -1   3   11.04    0.38
  -1   1  -2   55.92    2.00
   1   1   2   59.12    1.90
  -1  -1  -2   58.40    1.92
  -1  -1  -2   58.73    2.00
   1  -1   2   57.84    1.92
   1  -1   2   57.56    1.90
   0   1   1    0.18    0.02
   0   1  -1    0.19    0.02
   0  -1   1    0.17    0.02
   0  -1  -1    0.16    0.02
   0  -1   1    0.16    0.01
  -1   1   0  198.20    6.80
   1   1   0  216.64    6.78
  -1   1   0  220.40    7.65
  -1   1   0  220.18    7.08
  -1  -1   0  200.67    7.04
  -1  -1   0  181.82    6.79
   1  -1   0  203.79    6.74
  -2   1  -1  236.17    8.24
   2   1   1  231.66    7.85
  -2   1  -1  259.74    7.95
  -2  -1  -1  249.12    7.97
   2  -1   1  232.93    7.91
  -2  -1  -1  234.51    8.25
   3   1   2   51.79    1.81
  -3  -1  -2   55.47    1.82
   3  -1   2   55.24    1.82
  -3  -1  -2   54.70    1.89
   4   1   3    0.11    0.04
   4  -1   3    0.03    0.04
  -3   2  -4    3.22    0.17
   3  -2   4    3.01    0.15
  -2   2  -3    6.66    0.27
   2   2   3    6.66    0.24
  -2  -2  -3    6.17    0.26
   2  -2   3    5.68    0.25
  -2  -2  -3    7.64    0.26
  -1   2  -2    1.00    0.06
   1   2   2    0.84    0.05
   1  -2   2    0.79    0.04
   1  -2   2    0.96    0.05
  -1  -2  -2    0.85    0.05
  -1  -2  -2    0.93    0.05
   0   2   1  117.45    3.86
   0   2  -1  117.62    3.98
   0  -2   1  109.86    3.78
   0  -2  -1  118.65    3.80
   0  -2   1  118.74    3.84
   0  -2  -1  112.36    3.95
  -1   2   0  264.55    8.62
   1   2   0  257.36    8.57
  -1   2   0  262.10    8.96
  -1   2   0  267.81    9.68
  -1  -2   0  268.49    8.94
  -1  -2   0  238.77    8.65
   1  -2   0  266.43    8.56
   2   2   1   27.08    0.91
  -2   2  -1   26.32    0.95
  -2   2  -1   27.00    0.90
  -2  -2  -1   26.59    0.92
  -2  -2  -1   28.13    0.94
   2  -2   1   27.31    0.91
   3   2   2    3.08    0.14
  -3   2  -2    2.83    0.15
  -3  -2  -2    3.06    0.14
   3  -2   2    3.00    0.15
  -4   2  -3   11.05    0.45
   4   2   3   11.82    0.44
   4  -2   3   10.85    0.44
  -3   3  -4    0.35    0.06
   3   3   4    0.31    0.04
   3  -3   4    0.33    0.06
   2   3   3    0.01    0.02
  -2   3  -3   -0.02    0.02
  -2  -3  -3    0.00    0.02
   2  -3   3    0.00    0.02
  -2  -3  -3   -0.03    0.02
  -1   3  -2   36.00    1.30
   1   3   2   37.38    1.23
   1  -3   2   36.96    1.24
   1  -3   2   38.15    1.25
  -1  -3  -2   37.90    1.30
  -1  -3  -2   37.86    1.26
   0   3  -1  334.60   11.42
   0  -3   1  335.55   10.91
   0  -3  -1  309.66   11.03
   0  -3   1  333.61   11.01
   0  -3  -1  359.29   10.91
   0  -3  -1  325.38   11.41
  -1   3   0  139.54    5.42
  -1   3   0  146.21    5.01
  -1   3   0  147.29    4.85
   1   3   0  147.76    4.84
  -1  -3   0  146.13    4.86
  -1  -3   0  151.72    5.03
   1  -3   0  148.69    4.79
   2   3   1   -0.02    0.02
  -2   3  -1   -0.03    0.02
  -2  -3  -1   -0.02    0.02
  -2  -3  -1   -0.02    0.01
   2  -3   1   -0.03    0.02
   3   3   2   10.29    0.39
   3  -3   2    9.95    0.39
  -3  -3  -2   10.85    0.39
   4   3   3    5.28    0.23
  -4   3  -3    5.14    0.24
   4  -3   3    4.67    0.23
  -3   4  -4    0.19    0.05
  -3  -4  -4    0.13    0.04
   3  -4   4    0.18    0.05
   2   4   3   11.02    0.39
  -2   4  -3   10.43    0.42
  -2  -4  -3   11.41    0.41
  -2  -4  -3   10.87    0.41
   2  -4   3   10.46    0.40
  -1   4  -2   97.46    3.27
   1   4   2   90.89    3.10
   1  -4   2   96.62    3.13
   1  -4   2   90.99    3.12
  -1  -4  -2   93.74    3.25
  -1  -4  -2   99.61    3.15
   0   4  -1   80.15    2.77
   0  -4  -1   79.86    2.68
   0  -4   1   82.76    2.67
   0  -4  -1   81.15    2.65
   0  -4   1   79.60    2.65
   0  -4  -1   82.24    2.77
  -1   4   0    7.17    0.24
   1   4   0    6.58    0.25
  -1   4   0    6.57    0.28
  -1   4   0    6.89    0.27
  -1  -4   0    7.10    0.26
   1  -4   0    6.83    0.25
  -1  -4   0    7.20    0.25
   2   4   1   72.14    2.43
  -2   4  -1   75.89    2.55
  -2  -4  -1   74.46    2.52
  -2  -4  -1   71.68    2.46
   2  -4   1   73.71    2.43
   3   4   2   30.19    1.02
  -3   4  -2   29.41    1.07
  -3  -4  -2   29.85    1.04
   3  -4   2   29.74    1.03
  -4   4  -3    3.58    0.19
   4   4   3    3.77    0.18
   4  -4   3    3.34    0.18
  -3   5  -4   12.63    0.50
  -3  -5  -4   12.13    0.47
   3  -5   4   11.68    0.46
   2   5   3   43.27    1.48
  -2   5  -3   43.79    1.57
  -2  -5  -3   44.77    1.51
  -2  -5  -3   43.46    1.55
   2  -5   3   46.76    1.50
  -1   5  -2   21.75    0.79
   1   5   2   22.37    0.74
  -1  -5  -2   20.87    0.76
   1  -5   2   21.56    0.75
  -1  -5  -2   22.95    0.78
   0   5  -1   13.54    0.47
   0  -5   1   13.27    0.45
   0  -5  -1   13.06    0.45
   0  -5  -1   12.16    0.44
   0  -5  -1   12.90    0.47
   0  -5   1   13.10    0.45
  -1   5   0  140.57    4.65
  -1   5   0  133.82    4.49
  -1   5   0  140.34    5.03
   1   5   0  132.68    4.44
  -1  -5   0  134.99    4.49
  -1  -5   0  130.69    4.65
   1  -5   0  137.27    4.44
   2   5   1   45.34    1.56
  -2   5  -1   48.00    1.64
  -2  -5  -1   48.23    1.58
   2  -5   1   45.51    1.56
   3   5   2    0.35    0.05
  -3   5  -2    0.54    0.06
   3  -5   2    0.35    0.05
  -3  -5  -2    0.35    0.06
  -4   5  -3    2.02    0.13
  -4  -5  -3    1.76    0.12
   4  -5   3    1.75    0.13
  -3   6  -4    9.36    0.41
   3  -6   4   10.27    0.39
  -3  -6  -4    9.08    0.38
  -2   6  -3    1.05    0.08
  -2  -6  -3    1.15    0.08
   2  -6   3    1.12    0.08
  -1   6  -2   76.23    2.64
   1   6   2   78.38    2.51
  -1  -6  -2   78.05    2.63
  -1  -6  -2   72.47    2.55
   1  -6   2   76.86    2.53
   0   6  -1  146.61    5.14
   0  -6   1  154.21    4.96
   0  -6  -1  148.88    4.97
   0  -6  -1  153.25    5.15
   0  -6  -1  145.72    4.91
   0  -6   1  153.93    4.92
  -1   6   0   23.00    0.76
  -1   6   0   23.03    0.81
  -1   6   0   22.98    0.88
   1   6   0   23.03    0.77
  -1  -6   0   22.36    0.79
  -1  -6   0   22.10    0.78
   1  -6   0   22.39    0.77
  -2   6  -1    3.15    0.15
   2   6   1    3.11    0.14
  -2  -6  -1    3.09    0.15
   2  -6   1    3.13    0.14
  -3   6  -2    4.17    0.21
   3   6   2    4.30    0.19
  -3  -6  -2    4.02    0.20
   3  -6   2    4.40    0.20
  -4   6  -3    0.51    0.06
  -4  -6  -3    0.58    0.07
  -3   7  -4   18.83    0.73
  -3  -7  -4   19.64    0.70
   3  -7   4   18.05    0.69
  -2   7  -3   33.75    1.21
  -2  -7  -3   33.58    1.16
   2  -7   3   32.91    1.15
   1   7   2    8.14    0.30
  -1   7  -2    8.87    0.34
  -1  -7  -2    8.42    0.32
  -1  -7  -2    8.73    0.33
   1  -7   2    8.11    0.32
   0   7  -1   21.96    0.79
   0  -7  -1   22.15    0.75
   0  -7  -1   22.25    0.79
   0  -7  -1   22.05    0.77
   0  -7   1   22.47    0.76
   0  -7   1   22.88    0.76
  -1   7   0   37.52    1.38
  -1   7   0   34.94    1.28
   1   7   0   35.16    1.22
  -1   7   0   37.76    1.21
  -1  -7   0   35.39    1.23
   1  -7   0   36.41    1.22
  -1  -7   0   36.87    1.26
  -2   7  -1    3.36    0.16
   2   7   1    3.06    0.14
  -2  -7  -1    3.37    0.16
   2  -7   1    2.96    0.15
   3   7   2    0.45    0.05
  -3   7  -2    0.44    0.06
  -3  -7  -2    0.52    0.06
   3  -7   2    0.40    0.06
  -3   8  -4    3.98    0.22
  -3  -8  -4    4.16    0.21
   3  -8   4    4.63    0.22
  -2   8  -3   30.38    1.11
   2  -8   3   30.92    1.06
  -2  -8  -3   29.91    1.07
   1   8   2   38.52    1.30
  -1   8  -2   37.39    1.37
  -1  -8  -2   39.08    1.33
   1  -8   2   38.67    1.31
  -1  -8  -2   40.10    1.36
   0   8  -1    1.60    0.09
   0  -8  -1    1.54    0.09
   0  -8  -1    1.74    0.09
   0  -8   1    1.78    0.09
   0  -8   1    1.59    0.08
   0  -8  -1    1.73    0.09
  -1   8   0   21.80    0.82
  -1   8   0   22.10    0.88
   1   8   0   22.97    0.78
  -1  -8   0   23.56    0.79
   1  -8   0   22.74    0.78
  -2   8  -1   23.71    0.92
   2   8   1   25.80    0.87
  -2  -8  -1   26.15    0.89
   2  -8   1   25.32    0.88
  -3   8  -2    4.47    0.23
   3   8   2    4.96    0.22
  -3  -8  -2    5.08    0.23
   3  -8   2    4.45    0.22
  -2   9  -3    3.74    0.19
   2  -9   3    3.59    0.18
  -2  -9  -3    3.66    0.19
  -1   9  -2   77.34    2.63
  -1  -9  -2   74.35    2.54
   1  -9   2   75.33    2.52
   0   9  -1  116.10    4.00
   0  -9  -1  118.73    4.01
   0  -9  -1  115.65    3.83
   0  -9   1  116.71    3.84
   0  -9  -1  116.04    3.87
   0  -9   1  115.91    3.86
  -1   9   0   30.54    1.17
  -1   9   0   29.52    1.08
   1   9   0   30.27    1.03
   1  -9   0   30.23    1.03
  -1  -9   0   30.44    1.04
   2   9   1    1.78    0.10
  -2   9  -1    1.70    0.11
  -2  -9  -1    1.67    0.11
   2  -9   1    1.74    0.11
  -3   9  -2   15.05    0.60
   3  -9   2   14.06    0.56
  -3  -9  -2   15.48    0.57
  -2  10  -3   50.44    1.74
  -2 -10  -3   47.99    1.68
   2 -10   3   47.46    1.66
  -1  10  -2   15.06    0.57
   1 -10   2   14.81    0.54
  -1 -10  -2   14.33    0.55
   0  10  -1   12.33    0.47
   0 -10  -1   12.66    0.46
   0 -10  -1   12.73    0.48
   0 -10   1   12.17    0.47
   0 -10  -1   13.32    0.46
  -1  10   0   71.73    2.81
  -1  10   0   74.16    2.60
   1  10   0   75.06    2.49
   1 -10   0   75.79    2.49
  -1 -10   0   77.46    2.51
  -2  10  -1   52.68    1.86
   2  10   1   52.29    1.76
  -2 -10  -1   50.65    1.79
   2 -10   1   54.17    1.78
  -3  10  -2    6.28    0.30
  -3 -10  -2    5.82    0.28
   3 -10   2    6.20    0.28
  -2  11  -3    1.98    0.14
  -2 -11  -3    2.21    0.14
   2 -11   3    1.94    0.13
  -1  11  -2   28.10    1.01
  -1 -11  -2   27.42    0.97
   1 -11   2   26.82    0.97
   0 -11  -1   35.42    1.22
   0 -11   1   35.66    1.22
   0 -11  -1   35.88    1.27
   0 -11  -1   35.59    1.21
  -1  11   0    3.78    0.20
   1  11   0    3.57    0.17
  -1  11   0    3.35    0.18
  -1 -11   0    3.98    0.18
   1 -11   0    3.82    0.18
  -2  11  -1    5.44    0.26
   2  11   1    5.56    0.24
   2 -11   1    5.43    0.24
  -2 -11  -1    5.57    0.25
  -1  12  -2    1.14    0.09
  -1 -12  -2    1.30    0.10
   1 -12   2    1.23    0.10
   0 -12   1    0.31    0.06
   0 -12  -1    0.42    0.05
   1  12   0    3.41    0.17
  -1  12   0    3.28    0.17
   1 -12   0    3.28    0.17
  -1 -12   0    3.36    0.17
  -2  12  -1    0.62    0.07
   2  12   1    0.60    0.05
   2 -12   1    0.57    0.07
  -2 -12  -1    0.60    0.07
  -1 -13  -2    4.70    0.23
   1 -13   2    4.85    0.23
   0 -13   1    1.50    0.11
   1  13   0    0.69    0.07
  -1  13   0    0.57    0.07
   1 -13   0    0.71    0.07
  -2  13  -1    1.03    0.09
   2 -13   1    1.03    0.09
  -2 -13  -1    0.95    0.09
   0 -14   1    2.36    0.14
   1  14   0    1.38    0.10
   1 -14   0    1.36    0.10
  -3   0  -5    0.51    0.06
  -2   0  -4    3.92    0.18
   2   0   4    3.84    0.16
   2   0   4    4.00    0.16
   1   0   3    5.05    0.19
   1   0   3    5.09    0.19
  -1   0  -3    5.14    0.21
   0   0  -2   40.74    1.41
   0   0   2   40.82    1.36
   0   0   2   40.90    1.34
   1   0  -1   23.05    0.77
  -1   0   1   23.15    0.78
   1   0  -1   22.80    0.80
  -2   0   0    0.15    0.02
   2   0   0    0.12    0.03
  -2   0   0    0.18    0.02
  -3   0  -1    0.72    0.05
   3   0   1    0.84    0.06
  -3   0  -1    0.88    0.06
   4   0   2    0.41    0.06
  -3   1  -5    0.75    0.08
  -3  -1  -5    0.70    0.07
   2   1   4    0.53    0.04
  -2   1  -4    0.46    0.05
   2   1   4    0.53    0.05
   2  -1   4    0.54    0.05
  -2  -1  -4    0.43    0.05
  -1   1  -3    0.19    0.03
   1   1   3    0.25    0.02
   1   1   3    0.18    0.03
   1  -1   3    0.21    0.02
   1  -1   3    0.22    0.02
  -1  -1  -3    0.15    0.03
   0   1   2   -0.02    0.02
   0   1  -2   -0.04    0.02
   0  -1   2   -0.04    0.01
   0  -1  -2   -0.04    0.02
   0  -1   2   -0.06    0.01
  -1   1   1    2.70    0.11
   1   1  -1    2.83    0.11
   1   1  -1    2.70    0.11
   1  -1  -1    2.76    0.11
   1  -1  -1    3.07    0.11
  -1  -1   1    2.78    0.11
  -2   1   0    0.39    0.03
  -2   1   0    0.39    0.03
   2   1   0    0.43    0.04
  -2  -1   0    0.47    0.04
  -2  -1   0    0.42    0.03
   2  -1   0    0.44    0.04
  -3   1  -1    0.21    0.03
   3   1   1    0.21    0.04
  -3  -1  -1    0.31    0.03
  -3  -1  -1    0.21    0.03
   3  -1   1    0.22    0.04
   4   1   2    1.19    0.09
   4  -1   2    1.21    0.09
  -3   2  -5    4.13    0.21
  -3  -2  -5    3.87    0.20
  -2   2  -4    9.08    0.37
   2   2   4    9.64    0.35
  -2  -2  -4    9.18    0.36
   2  -2   4    9.01    0.34
   1   2   3    5.98    0.21
   1   2   3    5.67    0.22
  -1   2  -3    5.93    0.23
  -1  -2  -3    5.88    0.23
   1  -2   3    5.17    0.21
   1  -2   3    6.04    0.21
   0   2  -2    1.10    0.06
   0   2   2    1.02    0.06
   0  -2   2    1.05    0.05
   0  -2  -2    1.14    0.06
   0  -2   2    1.14    0.05
  -1   2   1    7.29    0.26
   1   2  -1    7.57    0.26
   1   2  -1    7.23    0.26
   1  -2  -1    7.08    0.27
  -1  -2   1    7.52    0.26
   1  -2  -1    7.48    0.25
  -2   2   0    5.31    0.19
   2   2   0    5.19    0.20
  -2   2   0    5.22    0.21
  -2  -2   0    5.12    0.19
   2  -2   0    4.87    0.20
  -2  -2   0    5.41    0.20
   3   2   1    0.48    0.05
  -3   2  -1    0.50    0.05
   3  -2   1    0.48    0.05
  -3  -2  -1    0.46    0.05
   4   2   2    1.40    0.10
  -4   2  -2    1.23    0.09
   4  -2   2    1.16    0.09
  -3   3  -5    3.76    0.20
  -3  -3  -5    3.58    0.18
   2   3   4    2.12    0.11
  -2   3  -4    2.01    0.12
  -2  -3  -4    2.11    0.11
   1   3   3   64.69    2.15
  -1   3  -3   68.50    2.27
   1   3   3   70.77    2.19
  -1  -3  -3   63.99    2.27
   1  -3   3   63.03    2.17
   1  -3   3   62.76    2.17
   0   3   2  162.25    5.32
   0   3   2  165.68    5.26
   0   3  -2  157.67    5.52
   0  -3  -2  159.26    5.53
   0  -3   2  163.93    5.32
   0  -3   2  154.89    5.26
  -1   3   1   40.83    1.31
   1   3  -1   38.93    1.30
   1   3  -1   39.31    1.36
  -1  -3   1   39.58    1.32
   1  -3  -1   39.40    1.30
   1  -3  -1   38.12    1.36
   2   3   0    3.14    0.13
  -2   3   0    3.18    0.12
  -2   3   0    3.25    0.14
  -2  -3   0    2.99    0.13
  -2  -3   0    3.20    0.12
   2  -3   0    3.12    0.13
  -3   3  -1    0.12    0.03
   3   3   1    0.13    0.04
  -3  -3  -1    0.10    0.03
   4   3   2    1.60    0.11
  -4   3  -2    1.58    0.11
   4  -3   2    1.68    0.11
  -3   4  -5   16.27    0.63
   3   4   5   15.48    0.59
   3  -4   5   15.87    0.59
  -2   4  -4   32.30    1.14
   2   4   4   30.15    1.09
  -2  -4  -4   32.70    1.13
   2  -4   4   31.19    1.08
   1   4   3    7.32    0.25
   1   4   3    7.53    0.28
  -1   4  -3    7.07    0.29
  -1  -4  -3    6.94    0.28
   1  -4   3    7.15    0.27
   0   4   2   82.92    2.71
   0   4   2   80.88    2.67
   0   4  -2   81.03    2.81
   0  -4   2   81.04    2.69
   0  -4  -2   82.81    2.81
   0  -4   2   82.22    2.71
   1   4  -1  164.11    5.63
   1   4  -1  165.65    5.43
  -1   4   1  162.13    5.44
   1  -4  -1  165.03    5.65
  -1  -4   1  169.83    5.46
   1  -4  -1  160.94    5.37
  -2   4   0    8.78    0.29
  -2   4   0    9.12    0.33
   2   4   0    8.52    0.31
  -2   4   0    7.98    0.35
  -2  -4   0    8.22    0.31
   2  -4   0    8.27    0.31
  -3   4  -1    5.05    0.23
   3   4   1    5.45    0.22
   3  -4   1    5.23    0.22
  -3  -4  -1    5.68    0.23
  -4   4  -2    3.50    0.18
   4   4   2    3.65    0.18
  -4  -4  -2    3.86    0.18
   4  -4   2    3.15    0.18
   3   5   5    0.65    0.07
  -3   5  -5    0.55    0.07
   3  -5   5    0.56    0.06
   2   5   4   18.05    0.65
  -2   5  -4   17.49    0.68
   2  -5   4   19.12    0.65
  -2  -5  -4   17.63    0.67
  -1   5  -3   77.56    2.62
  -1  -5  -3   78.39    2.53
   1  -5   3   67.97    2.50
  -1  -5  -3   78.54    2.61
   0   5  -2   34.62    1.18
   0   5   2   33.76    1.14
   0  -5   2   33.77    1.13
   0  -5  -2   34.13    1.12
   0  -5   2   33.82    1.13
   0  -5  -2   33.21    1.18
   1   5  -1   63.68    2.12
   1   5  -1   67.19    2.20
  -1   5   1   62.74    2.13
   1  -5  -1   63.27    2.22
  -1  -5   1   63.36    2.14
   1  -5  -1   65.04    2.11
  -2   5   0   88.35    3.71
  -2   5   0  103.31    3.44
   2   5   0  107.09    3.29
   2  -5   0  106.56    3.29
  -2  -5   0   94.00    3.32
  -3   5  -1   20.56    0.74
   3   5   1   19.26    0.70
   3  -5   1   19.54    0.70
  -3  -5  -1   20.05    0.71
  -4   5  -2    0.43    0.06
   4   5   2    0.52    0.06
   4  -5   2    0.44    0.07
  -4  -5  -2    0.56    0.07
   3   6   5    0.22    0.05
   3  -6   5    0.33    0.06
  -2   6  -4    1.55    0.11
   2  -6   4    1.44    0.10
  -2  -6  -4    1.55    0.10
  -1   6  -3   39.69    1.36
  -1  -6  -3   38.52    1.35
   1  -6   3   40.13    1.30
  -1  -6  -3   35.82    1.31
   0   6  -2  192.71    6.22
   0   6   2  179.34    6.01
   0  -6   2  179.92    5.99
   0  -6  -2  177.57    5.93
   0  -6  -2  178.15    6.22
   0  -6   2  183.29    5.95
   1   6  -1  120.49    4.17
   1   6  -1  123.89    4.01
  -1   6   1  123.16    4.04
  -1  -6   1  123.29    4.05
   1  -6  -1  121.51    4.00
   1  -6  -1  121.19    4.20
  -2   6   0    0.17    0.04
  -2   6   0    0.16    0.04
   2   6   0    0.13    0.03
  -2  -6   0    0.13    0.04
   2  -6   0    0.28    0.04
  -3   6  -1   38.92    1.38
   3   6   1   38.85    1.31
  -3  -6  -1   37.80    1.33
   3  -6   1   38.32    1.31
   4   6   2   24.37    0.85
  -4  -6  -2   23.09    0.86
   4  -6   2   23.71    0.86
  -2   7  -4    4.86    0.23
   2  -7   4    4.98    0.22
  -1   7  -3    0.47    0.05
   1  -7   3    0.50    0.05
  -1  -7  -3    0.56    0.06
  -1  -7  -3    0.53    0.05
   0   7   2   13.95    0.52
   0   7  -2   15.32    0.53
   0  -7  -2   14.74    0.50
   0  -7  -2   14.05    0.53
   0  -7   2   15.12    0.51
   0  -7   2   14.13    0.52
  -1   7   1   76.35    2.45
   1   7  -1   75.55    2.44
   1  -7  -1   75.53    2.43
  -1  -7   1   75.67    2.46
   1  -7  -1   65.62    2.55
  -2   7   0   66.53    2.54
   2   7   0   67.97    2.25
  -2   7   0   67.41    2.35
   2  -7   0   66.46    2.24
  -2  -7   0   69.43    2.27
  -3   7  -1    5.02    0.25
   3   7   1    5.68    0.24
   3  -7   1    5.42    0.24
  -3  -7  -1    5.42    0.24
  -4   7  -2    2.99    0.18
   4   7   2    2.89    0.16
  -4  -7  -2    3.17    0.17
  -2   8  -4   10.47    0.44
   2  -8   4   10.95    0.42
  -1   8  -3    8.33    0.35
  -1  -8  -3    8.99    0.35
   1  -8   3    8.69    0.34
  -1  -8  -3    9.01    0.35
   0   8   2    0.08    0.03
   0   8  -2    0.08    0.03
   0  -8  -2    0.08    0.03
   0  -8   2    0.09    0.03
   0  -8  -2    0.08    0.02
  -1   8   1   11.83    0.41
   1   8  -1   11.27    0.42
   1  -8  -1   10.89    0.44
   1  -8  -1   11.35    0.41
  -1  -8   1   11.88    0.42
  -2   8   0   28.88    1.10
  -2   8   0   28.43    1.02
   2   8   0   28.49    0.97
  -2  -8   0   26.88    0.97
   2  -8   0   27.52    0.96
   3   8   1   14.53    0.54
  -3   8  -1   15.28    0.58
   3  -8   1   14.40    0.55
  -3  -8  -1   14.56    0.55
   4   8   2    0.55    0.06
  -2   9  -4    7.41    0.34
   2  -9   4    7.77    0.32
  -1   9  -3   26.99    0.98
  -1  -9  -3   27.37    0.97
  -1  -9  -3   27.31    0.95
   1  -9   3   26.17    0.94
   0   9  -2   20.29    0.79
   0  -9  -2   22.89    0.80
   0  -9   2   22.67    0.77
   1   9  -1    1.35    0.09
   1  -9  -1    1.43    0.09
   1  -9  -1    1.41    0.08
  -1  -9   1    1.32    0.08
   2   9   0   12.74    0.48
  -2   9   0   13.56    0.51
  -2  -9   0   12.88    0.49
   2  -9   0   12.77    0.48
  -3   9  -1   33.69    1.23
   3   9   1   34.41    1.17
   3  -9   1   32.73    1.17
  -3  -9  -1   33.80    1.19
  -2  10  -4    3.14    0.18
   2  10   4    3.15    0.18
   2 -10   4    3.33    0.18
  -1  10  -3    1.09    0.09
   1  10   3    1.00    0.08
   1 -10   3    1.14    0.09
   0  10   2   22.10    0.79
   0 -10   2   22.59    0.80
   0 -10  -2   23.10    0.82
  -1  10   1   49.64    1.73
   1  10  -1   47.56    1.65
  -1  10   1   48.41    1.87
  -1 -10   1   49.29    1.66
   1 -10  -1   49.88    1.64
   2  10   0   27.60    0.98
  -2  10   0   29.31    1.04
   2 -10   0   28.22    0.98
  -2 -10   0   28.08    1.00
  -3  10  -1    1.24    0.11
   3  10   1    1.30    0.10
   3 -10   1    1.45    0.11
  -3 -10  -1    1.52    0.11
  -1  11  -3    7.52    0.32
   1  11   3    7.40    0.31
   1 -11   3    7.06    0.31
   0  11   2    8.05    0.33
   0 -11   2    8.26    0.34
   0 -11  -2    8.65    0.34
   1  11  -1    1.01    0.08
  -1  11   1    1.08    0.09
  -1  11   1    0.91    0.08
   1 -11  -1    0.97    0.07
  -1 -11   1    1.03    0.08
  -2  11   0    2.67    0.16
   2  11   0    2.37    0.14
   2 -11   0    2.61    0.14
  -2 -11   0    2.64    0.15
   3  11   1    9.95    0.40
   3 -11   1    9.98    0.41
  -1  12  -3    6.06    0.27
   1  12   3    5.99    0.27
   1 -12   3    5.78    0.27
   0 -12  -2    4.48    0.21
   0 -12   2    4.48    0.22
   1  12  -1    0.44    0.06
  -1  12   1    0.47    0.06
  -1  12   1    0.65    0.07
  -2  12   0    1.17    0.10
   2  12   0    1.12    0.09
   2 -12   0    1.17    0.09
  -2 -12   0    1.14    0.10
   1  13   3    5.45    0.26
   0 -13   2    0.10    0.05
  -1  13   1    7.81    0.34
  -1  13   1    8.30    0.37
   1  13  -1    7.65    0.33
  -2  13   0   16.85    0.68
   2  13   0   17.58    0.64
   2 -13   0   17.07    0.64
  -2 -13   0   17.69    0.66
  -1  14   1   20.62    0.79
   1  14  -1   21.67    0.77
  -1  14   1   20.63    0.86
  -2   0  -5   12.96    0.51
   1   0   4    4.33    0.16
  -1   0  -4    4.47    0.19
   1   0   4    4.03    0.17
   0   0  -3   50.60    1.74
   0   0   3   51.02    1.65
   0   0   3   49.40    1.68
   1   0  -2  251.40    8.21
   1   0  -2  252.70    8.61
  -1   0   2  246.70    8.32
  -2   0   1   53.28    1.88
   2   0  -1   51.70    1.68
  -2   0   1   47.43    1.74
  -2   0   1   50.16    1.69
  -3   0   0    1.25    0.07
   3   0   0    1.23    0.08
  -3   0   0    1.27    0.07
   4   0   1    0.16    0.04
  -3   1  -6    1.84    0.13
  -3  -1  -6    2.33    0.14
  -2   1  -5    0.08    0.04
   2   1   5    0.00    0.02
  -2  -1  -5    0.02    0.03
  -1   1  -4   17.90    0.66
   1   1   4   17.09    0.63
   1  -1   4   18.18    0.62
   1  -1   4   18.88    0.62
  -1  -1  -4   18.08    0.66
   0   1  -3   38.89    1.42
   0   1   3   41.11    1.34
   0   1   3   41.08    1.37
   0  -1   3   40.78    1.37
   0  -1  -3   41.10    1.42
   0  -1   3   42.42    1.35
   1   1  -2    1.04    0.05
  -1   1   2    1.18    0.06
   1   1  -2    1.19    0.05
   1  -1  -2    1.10    0.05
   1  -1  -2    1.09    0.06
  -1  -1   2    1.07    0.06
  -2   1   1    9.82    0.40
  -2   1   1   10.11    0.36
   2   1  -1   10.17    0.36
  -2   1   1    9.80    0.37
  -2  -1   1   10.56    0.37
   2  -1  -1   10.40    0.36
  -2  -1   1   10.11    0.39
  -2  -1   1   10.81    0.36
  -3   1   0    2.83    0.13
  -3   1   0    2.97    0.13
   3   1   0    2.92    0.14
   3  -1   0    2.90    0.14
  -3  -1   0    2.73    0.13
   4   1   1    0.28    0.05
   4  -1   1    0.40    0.06
  -3  -2  -6    1.86    0.13
   2   2   5    0.10    0.04
  -2   2  -5    0.08    0.04
  -2  -2  -5    0.07    0.03
  -1   2  -4    1.79    0.10
   1   2   4    1.14    0.08
   1  -2   4    1.44    0.08
  -1  -2  -4    1.59    0.09
   1  -2   4    1.62    0.08
   0   2  -3    3.95    0.16
   0   2   3    4.10    0.16
   0  -2  -3    3.81    0.16
   0  -2   3    3.89    0.15
   0  -2   3    3.71    0.15
   1   2  -2   34.22    1.20
  -1   2   2   35.04    1.17
   1   2  -2   36.41    1.15
  -1  -2   2   35.38    1.17
   1  -2  -2   32.48    1.21
   2   2  -1   19.45    0.68
  -2   2   1   20.64    0.68
   2  -2  -1   20.31    0.71
  -2  -2   1   19.98    0.69
  -2  -2   1   20.69    0.69
   2  -2  -1   19.19    0.68
   3   2   0    2.97    0.15
  -3   2   0    3.14    0.14
   3  -2   0    3.19    0.15
  -3  -2   0    3.24    0.14
   4   2   1    0.08    0.04
   4  -2   1    0.47    0.06
  -3  -3  -6    2.89    0.17
   2   3   5   15.19    0.58
  -2   3  -5   16.44    0.62
  -2  -3  -5   16.34    0.61
   2  -3   5   16.34    0.58
   1   3   4   40.67    1.35
  -1   3  -4   38.94    1.40
  -1  -3  -4   38.90    1.39
   1  -3   4   39.94    1.33
   1  -3   4   39.77    1.33
   0   3   3   82.09    2.80
   0   3  -3   83.99    2.90
   0  -3  -3   86.11    2.90
   0  -3   3   84.00    2.79
   0  -3   3   85.06    2.77
  -1   3   2   30.90    1.06
   1   3  -2   31.58    1.08
   1   3  -2   30.04    1.05
  -1  -3   2   31.46    1.06
   1  -3  -2   33.49    1.10
   1  -3  -2   30.96    1.04
  -2   3   1   12.64    0.43
   2   3  -1   12.06    0.44
   2  -3  -1   12.17    0.43
   2  -3  -1   12.57    0.46
  -2  -3   1   12.57    0.44
  -3   3   0   36.14    1.30
   3   3   0   36.27    1.25
   3  -3   0   37.23    1.25
  -3  -3   0   37.93    1.26
   4   3   1   18.84    0.68
   4  -3   1   18.64    0.68
  -4  -3  -1   18.77    0.68
  -2   4  -5    9.16    0.39
   2   4   5    8.72    0.36
   2  -4   5    9.54    0.36
  -2  -4  -5    9.39    0.38
   1   4   4    0.80    0.07
  -1   4  -4    0.85    0.07
  -1  -4  -4    0.92    0.07
   1  -4   4    0.80    0.06
   0   4  -3   32.58    1.14
   0   4   3   33.83    1.11
   0  -4   3   33.10    1.09
   0  -4   3   33.13    1.10
   0  -4  -3   30.42    1.14
  -1   4   2  162.02    5.20
   1   4  -2  146.22    5.37
   1   4  -2  157.97    5.15
   1  -4  -2  163.87    5.16
  -1  -4   2  155.33    5.20
   1  -4  -2  160.28    5.39
  -2   4   1  102.31    3.43
   2   4  -1  106.26    3.42
  -2  -4   1  104.74    3.45
   2  -4  -1  102.69    3.57
   2  -4  -1  103.45    3.41
   3   4   0    7.09    0.29
  -3   4   0    8.18    0.31
   3  -4   0    7.47    0.30
  -3  -4   0    7.50    0.30
  -4   4  -1    2.57    0.15
   4   4   1    2.90    0.16
  -4  -4  -1    3.00    0.16
   4  -4   1    3.08    0.16
  -2   5  -5    0.16    0.05
   2   5   5    0.15    0.05
  -2  -5  -5    0.18    0.04
   2  -5   5    0.11    0.04
  -1   5  -4   12.06    0.46
   1   5   4   11.53    0.45
   1  -5   4   12.86    0.44
  -1  -5  -4   11.57    0.46
   0   5  -3   26.93    0.94
   0   5   3   27.04    0.91
   0  -5   3   26.30    0.89
   0  -5  -3   25.53    0.94
   0  -5   3   26.37    0.90
   1   5  -2    1.99    0.10
   1   5  -2    1.99    0.09
  -1   5   2    2.03    0.10
   1  -5  -2    2.27    0.09
  -1  -5   2    2.16    0.10
   1  -5  -2    2.19    0.11
   2   5  -1   11.96    0.43
  -2   5   1   12.30    0.41
   2  -5  -1   10.63    0.44
  -2  -5   1   11.95    0.43
   2  -5  -1   12.07    0.42
   3   5   0   17.59    0.64
  -3   5   0   18.71    0.67
   3  -5   0   18.14    0.64
  -3  -5   0   17.39    0.64
   4   5   1    1.49    0.10
  -4   5  -1    1.34    0.10
  -4  -5  -1    1.41    0.10
   4  -5   1    1.37    0.10
   2   6   5    0.55    0.07
  -2   6  -5    0.34    0.05
  -2  -6  -5    0.57    0.06
   2  -6   5    0.50    0.06
   1   6   4    5.93    0.25
  -1   6  -4    5.37    0.25
   1  -6   4    5.90    0.24
  -1  -6  -4    5.92    0.25
   0   6  -3    8.34    0.31
   0   6   3    7.94    0.31
   0  -6   3    8.22    0.29
   0  -6   3    8.08    0.30
   0  -6  -3    7.80    0.32
   1   6  -2    1.21    0.06
  -1   6   2    1.29    0.07
   1   6  -2    1.15    0.07
   1  -6  -2    1.09    0.07
  -1  -6   2    1.15    0.07
   1  -6  -2    1.25    0.06
   2   6  -1    0.66    0.06
  -2   6   1    0.68    0.06
  -2   6   1    0.64    0.06
   2  -6  -1    0.56    0.05
  -2  -6   1    0.72    0.06
   3   6   0    4.87    0.21
  -3   6   0    5.08    0.23
   3  -6   0    4.81    0.21
  -3  -6   0    4.95    0.22
  -4   6  -1    4.81    0.23
   4   6   1    4.17    0.21
  -4  -6  -1    4.58    0.22
   4  -6   1    4.53    0.22
  -2   7  -5   13.48    0.55
   2   7   5   14.70    0.54
   2  -7   5   13.14    0.52
  -1   7  -4   24.12    0.85
   1   7   4   21.95    0.82
   1  -7   4   23.57    0.81
  -1  -7  -4   23.05    0.84
   0   7  -3    6.16    0.25
   0   7   3    6.14    0.25
   0  -7   3    5.95    0.24
   0  -7  -3    5.92    0.25
   0  -7   3    6.21    0.23
  -1   7   2    1.00    0.06
   1   7  -2    0.93    0.07
   1  -7  -2    0.87    0.05
   1  -7  -2    0.96    0.07
  -1  -7   2    0.84    0.06
  -2   7   1    3.93    0.20
   2   7  -1    4.26    0.19
  -2   7   1    3.96    0.21
   2  -7  -1    4.60    0.18
  -2  -7   1    4.62    0.19
  -3   7   0    8.05    0.33
   3   7   0    7.62    0.31
  -3  -7   0    7.52    0.31
   3  -7   0    7.80    0.31
   4   7   1    8.35    0.34
  -4   7  -1    8.38    0.37
   4  -7   1    8.20    0.35
  -4  -7  -1    7.86    0.35
  -2   8  -5    3.16    0.18
   2   8   5    3.32    0.18
   2  -8   5    3.38    0.17
  -1   8  -4    0.90    0.08
   1   8   4    0.82    0.07
   1  -8   4    0.67    0.07
  -1  -8  -4    0.66    0.06
   0   8  -3   23.39    0.84
   0   8   3   23.00    0.82
   0  -8   3   23.50    0.81
   0  -8  -3   23.44    0.85
   1   8  -2   31.49    1.08
  -1   8   2   32.36    1.08
   1  -8  -2   31.19    1.13
  -1  -8   2   31.96    1.09
   2   8  -1   10.96    0.42
  -2   8   1   11.16    0.49
  -2   8   1   11.47    0.45
   2  -8  -1   11.77    0.42
  -2  -8   1   11.79    0.43
  -3   8   0    0.13    0.05
   3   8   0    0.11    0.04
  -3  -8   0    0.14    0.04
   3  -8   0    0.12    0.04
   4   8   1    2.25    0.14
  -4   8  -1    2.32    0.15
  -4  -8  -1    2.31    0.14
  -2   9  -5    1.94    0.13
   2  -9   5    2.06    0.13
  -1   9  -4   11.96    0.49
   1   9   4   12.57    0.48
  -1  -9  -4   12.49    0.49
   1  -9   4   12.63    0.47
   0   9  -3    8.07    0.31
   0   9   3    7.56    0.31
   0  -9  -3    8.05    0.32
   0  -9   3    7.47    0.31
   1   9  -2    2.08    0.12
  -1   9   2    2.24    0.11
  -1  -9   2    2.17    0.11
   1  -9  -2    2.36    0.13
   2   9  -1   21.07    0.77
  -2   9   1   21.68    0.88
  -2   9   1   21.74    0.81
   2  -9  -1   22.77    0.77
  -2  -9   1   22.21    0.78
   3   9   0   15.27    0.57
  -3   9   0   16.57    0.61
   3  -9   0   15.16    0.57
  -3  -9   0   14.19    0.58
  -1  10  -4    0.56    0.07
   1  10   4    0.59    0.07
   1 -10   4    0.66    0.07
   0  10   3    7.45    0.31
   0 -10   3    7.64    0.32
   0 -10  -3    8.17    0.33
   1  10  -2   18.34    0.67
   1 -10  -2   18.64    0.70
  -1 -10   2   18.71    0.66
  -2  10   1    2.03    0.13
   2  10  -1    1.64    0.11
  -2  10   1    2.02    0.14
   2 -10  -1    1.94    0.11
  -2 -10   1    2.19    0.12
  -3  10   0    2.89    0.18
   3  10   0    3.15    0.16
   3 -10   0    3.04    0.16
  -3 -10   0    2.78    0.16
   1  11   4    8.82    0.38
  -1  11  -4    9.40    0.38
   1 -11   4    8.69    0.37
   0  11   3    7.21    0.30
   0 -11  -3    7.64    0.31
   0 -11   3    6.86    0.30
   1  11  -2    0.04    0.03
   1 -11  -2    0.03    0.03
  -2  11   1    6.10    0.31
  -2  11   1    6.19    0.29
   2  11  -1    6.35    0.27
   2 -11  -1    6.37    0.26
  -2 -11   1    6.04    0.27
  -3  11   0    7.28    0.33
   3  11   0    7.20    0.31
   3 -11   0    7.08    0.30
  -3 -11   0    6.60    0.31
   0  12   3    3.03    0.16
   0 -12  -3    2.62    0.15
   0 -12   3    2.85    0.16
   1  12  -2    6.53    0.29
   1 -12  -2    6.52    0.29
  -2  12   1    5.07    0.25
   2  12  -1    5.03    0.24
  -2  12   1    5.18    0.27
  -2 -12   1    5.11    0.24
  -1  13   2    0.66    0.08
  -1  13   2    0.78    0.09
   1  13  -2    0.71    0.08
  -2  13   1    1.31    0.11
   2  13  -1    1.21    0.09
  -2  13   1    0.97    0.09
  -2 -13   1    1.06    0.09
  -2   0  -6    3.47    0.19
   1   0   5   35.78    1.22
  -1   0  -5   35.95    1.28
   0   0   4   12.17    0.41
   0   0  -4   12.22    0.46
   0   0   4   12.58    0.44
   1   0  -3   62.42    2.13
  -1   0   3   60.72    2.06
   1   0  -3   62.28    2.03
  -2   0   2  121.60    4.05
   2   0  -2  120.58    4.00
   2   0  -2  124.74    4.18
   3   0  -1   19.21    0.67
  -3   0   1   19.28    0.67
   4   0   0    0.67    0.06
  -2   1  -6   10.70    0.44
  -2  -1  -6   10.85    0.44
  -1   1  -5    0.03    0.03
   1   1   5    0.06    0.03
   1  -1   5    0.00    0.02
  -1  -1  -5    0.04    0.03
   0   1  -4   66.33    2.23
   0   1   4   65.55    2.15
   0  -1   4   63.73    2.14
   0  -1  -4   63.51    2.23
   0  -1   4   62.49    2.11
   1   1  -3  108.37    3.55
  -1   1   3  106.53    3.60
   1   1  -3  108.74    3.72
  -1  -1   3  106.72    3.60
   1  -1  -3  112.91    3.72
   1  -1  -3  108.27    3.54
   2   1  -2    4.10    0.16
  -2   1   2    4.19    0.16
   2   1  -2    3.70    0.15
  -2  -1   2    4.02    0.16
   2  -1  -2    4.08    0.16
   2  -1  -2    3.89    0.16
  -3   1   1   12.05    0.48
   3   1  -1   13.76    0.48
  -3   1   1   13.19    0.47
  -3  -1   1   13.14    0.47
   3  -1  -1   13.39    0.47
   4   1   0   10.64    0.42
   4  -1   0   10.82    0.41
   2   2   6    5.39    0.24
  -2   2  -6    5.35    0.26
  -2  -2  -6    5.86    0.26
  -1   2  -5   35.32    1.30
   1   2   5   36.90    1.26
   1  -2   5   37.91    1.24
  -1  -2  -5   36.41    1.30
   0   2   4   50.02    1.76
   0   2  -4   53.51    1.82
   0  -2   4   52.84    1.76
   0  -2   4   53.65    1.73
   0  -2  -4   52.07    1.83
   1   2  -3    0.80    0.05
  -1   2   3    0.74    0.05
   1   2  -3    0.81    0.05
  -1  -2   3    0.82    0.05
   1  -2  -3    0.86    0.05
   2   2  -2   39.19    1.29
   2   2  -2   39.73    1.33
  -2   2   2   40.01    1.30
   2  -2  -2   37.08    1.35
  -2  -2   2   37.92    1.31
   2  -2  -2   38.07    1.28
  -3   2   1   26.52    0.98
  -3   2   1   27.89    0.94
   3   2  -1   26.76    0.95
  -3  -2   1   29.32    0.96
   3  -2  -1   28.17    0.95
   4   2   0    9.65    0.39
  -4  -2   0    9.94    0.38
   4  -2   0    9.92    0.39
  -2   3  -6    7.66    0.34
   2   3   6    8.00    0.32
  -2  -3  -6    7.66    0.34
   1   3   5    4.45    0.20
  -1   3  -5    4.45    0.21
  -1  -3  -5    4.51    0.21
   1  -3   5    4.86    0.19
   0   3  -4    8.38    0.32
   0   3   4    8.41    0.31
   0  -3   4    7.93    0.30
   0  -3  -4    8.12    0.32
   0  -3   4    8.33    0.30
   1   3  -3  118.80    3.77
   1   3  -3  111.40    3.94
  -1   3   3  115.50    3.82
   1  -3  -3  116.34    3.76
   1  -3  -3  114.00    3.95
  -1  -3   3  115.04    3.82
   2   3  -2   94.23    3.14
  -2   3   2   97.35    3.17
  -2  -3   2   95.49    3.18
   2  -3  -2   94.22    3.13
   2  -3  -2   96.61    3.29
  -3   3   1   19.21    0.75
   3   3  -1   21.01    0.73
  -3   3   1   22.67    0.82
   3  -3  -1   20.32    0.72
  -3  -3   1   20.32    0.73
   4   3   0    0.86    0.08
   4  -3   0    0.98    0.08
  -4  -3   0    0.85    0.08
  -2   4  -6    1.31    0.11
   2   4   6    1.46    0.11
  -2  -4  -6    1.36    0.10
   1   4   5    2.89    0.15
  -1   4  -5    2.66    0.15
  -1  -4  -5    2.81    0.15
   1  -4   5    2.81    0.13
   0   4   4   34.86    1.22
   0   4  -4   35.03    1.26
   0  -4  -4   36.18    1.27
   0  -4   4   37.86    1.20
   0  -4   4   35.20    1.21
   1   4  -3   48.41    1.62
   1   4  -3   48.89    1.69
  -1   4   3   46.77    1.64
  -1  -4   3   49.52    1.64
   1  -4  -3   50.78    1.70
  -2   4   2    7.18    0.26
   2   4  -2    6.54    0.26
   2  -4  -2    7.06    0.28
  -2  -4   2    7.19    0.27
   2  -4  -2    7.02    0.26
  -3   4   1    4.99    0.23
   3   4  -1    4.87    0.21
  -3   4   1    4.93    0.21
  -3  -4   1    4.70    0.21
   3  -4  -1    5.02    0.21
  -4   4   0   15.72    0.59
   4   4   0   15.50    0.57
  -4  -4   0   15.14    0.57
   4  -4   0   15.21    0.57
   2   5   6    0.73    0.08
  -2   5  -6    0.82    0.08
  -2  -5  -6    0.67    0.07
  -1   5  -5   21.15    0.79
   1   5   5   20.69    0.76
  -1  -5  -5   20.64    0.78
   1  -5   5   21.81    0.74
   0   5  -4   34.77    1.31
   0   5   4   37.76    1.27
   0  -5   4   37.64    1.25
   0  -5   4   37.78    1.25
   0  -5  -4   37.95    1.32
   1   5  -3   15.11    0.53
   1   5  -3   14.01    0.52
  -1   5   3   15.24    0.52
  -1  -5   3   15.29    0.52
   1  -5  -3   14.23    0.55
   2   5  -2    2.22    0.12
  -2   5   2    2.65    0.11
   2  -5  -2    2.60    0.13
  -2  -5   2    2.44    0.12
   2  -5  -2    2.53    0.11
  -3   5   1   11.92    0.45
  -3   5   1   11.61    0.49
   3   5  -1   11.49    0.44
   3  -5  -1   11.34    0.43
  -3  -5   1   12.18    0.44
  -4   5   0    3.47    0.18
   4   5   0    3.58    0.18
  -4  -5   0    3.55    0.18
   4  -5   0    3.87    0.19
  -2   6  -6   24.73    0.99
   2   6   6   28.31    0.96
  -2  -6  -6   26.52    0.98
   1   6   5   23.21    0.85
  -1   6  -5   23.74    0.88
  -1  -6  -5   23.27    0.87
   1  -6   5   24.45    0.83
   0   6  -4    1.58    0.09
   0   6   4    1.59    0.09
   0  -6   4    1.51    0.08
   0  -6  -4    1.39    0.09
   0  -6   4    1.33    0.08
  -1   6   3    7.92    0.31
   1   6  -3    8.73    0.32
  -1  -6   3    8.22    0.31
   1  -6  -3    8.31    0.33
  -2   6   2   19.83    0.66
   2   6  -2   19.49    0.67
   2  -6  -2   19.40    0.65
   2  -6  -2   18.49    0.70
  -2  -6   2   17.88    0.67
  -3   6   1   11.47    0.50
  -3   6   1   11.95    0.46
   3   6  -1   11.75    0.44
   3  -6  -1   11.66    0.44
  -3  -6   1   12.24    0.45
   4   6   0    4.14    0.20
  -4   6   0    3.66    0.20
  -4  -6   0    3.84    0.20
   4  -6   0    4.56    0.21
   1   7   5    3.55    0.18
  -1   7  -5    3.39    0.18
   1  -7   5    3.57    0.17
  -1  -7  -5    3.36    0.17
   0   7   4   14.33    0.54
   0   7  -4   15.37    0.55
   0  -7  -4   14.39    0.56
   0  -7   4   14.55    0.53
   1   7  -3   16.70    0.59
  -1   7   3   16.79    0.59
  -1  -7   3   16.36    0.58
   1  -7  -3   15.90    0.61
   2   7  -2   18.35    0.65
   2  -7  -2   18.59    0.64
  -2  -7   2   17.95    0.66
   2  -7  -2   18.72    0.69
  -3   7   1    8.12    0.37
  -3   7   1    7.34    0.34
   3   7  -1    8.32    0.33
   3  -7  -1    8.51    0.32
  -3  -7   1    8.44    0.33
   4   7   0    0.39    0.07
  -4   7   0    0.35    0.07
   4  -7   0    0.32    0.06
  -4  -7   0    0.32    0.06
  -1   8  -5    0.74    0.08
   1   8   5    1.03    0.09
   1  -8   5    1.00    0.08
  -1  -8  -5    0.81    0.08
   0   8   4    3.29    0.17
   0   8  -4    3.50    0.16
   0  -8   4    3.28    0.16
   0  -8  -4    3.41    0.17
   1   8  -3    9.12    0.36
  -1   8   3    9.41    0.36
   1  -8  -3    9.25    0.38
  -1  -8   3    9.66    0.35
   2   8  -2    4.93    0.22
  -2  -8   2    4.69    0.22
   2  -8  -2    5.33    0.23
  -3   8   1    0.53    0.07
   3   8  -1    0.44    0.06
  -3   8   1    0.54    0.07
  -3  -8   1    0.69    0.07
   3  -8  -1    0.50    0.06
  -4   8   0    5.72    0.28
   4   8   0    5.70    0.27
   4  -8   0    6.17    0.27
  -4  -8   0    6.50    0.29
   1   9   5    9.06    0.38
  -1   9  -5    8.79    0.38
   1  -9   5    8.85    0.37
  -1  -9  -5    9.31    0.38
   0   9   4   23.04    0.85
   0  -9   4   24.76    0.85
   0  -9  -4   23.83    0.88
   1   9  -3   10.74    0.41
  -1   9   3   10.94    0.40
  -1  -9   3   10.51    0.40
   1  -9  -3   10.53    0.43
   2   9  -2    0.95    0.08
  -2  -9   2    1.03    0.08
   2  -9  -2    0.85    0.08
  -3   9   1    9.96    0.41
   3   9  -1    9.55    0.38
  -3   9   1    9.20    0.44
  -3  -9   1    9.15    0.39
   3  -9  -1   10.15    0.38
   1  10   5    7.21    0.32
  -1  10  -5    7.34    0.33
   1 -10   5    7.43    0.32
   0  10   4    0.04    0.04
   0 -10   4    0.07    0.04
   0 -10  -4    0.02    0.03
   1  10  -3   18.90    0.70
  -1  10   3   19.47    0.69
   1 -10  -3   19.95    0.73
   2  10  -2   27.41    0.95
  -2 -10   2   26.14    0.95
   2 -10  -2   27.37    1.00
  -3  10   1    5.46    0.26
   3  10  -1    4.91    0.24
   3 -10  -1    5.08    0.23
  -3 -10   1    5.14    0.24
   0  11   4    9.38    0.38
   0 -11  -4    9.19    0.39
   0 -11   4    8.81    0.37
   1  11  -3    4.12    0.20
   1 -11  -3    3.97    0.21
  -2  11   2    1.03    0.10
   2  11  -2    0.74    0.08
  -2  11   2    1.07    0.10
  -2 -11   2    0.85    0.08
   3  11  -1    6.78    0.29
  -3  11   1    6.42    0.31
  -3 -11   1    6.53    0.30
   0  12   4    0.25    0.06
   0 -12   4    0.27    0.06
   0 -12  -4    0.19    0.05
   1  12  -3    0.68    0.07
   1 -12  -3    0.80    0.08
   2  12  -2    0.58    0.07
  -2  12   2    0.67    0.08
  -2 -12   2    0.79    0.08
   1 -13  -3    1.96    0.14
  -2 -13   2    0.14    0.05
   1   0   6   31.68    1.08
  -1   0  -6   30.26    1.13
   0   0  -5   41.23    1.46
   0   0   5   41.39    1.40
   1   0  -4   11.40    0.38
   1   0  -4   12.13    0.42
  -1   0   4   10.14    0.41
   2   0  -3   16.15    0.58
   2   0  -3   16.54    0.55
  -2   0   3   15.60    0.57
   3   0  -2   43.39    1.46
  -3   0   2   43.66    1.47
   4   0  -1   13.28    0.50
  -1   1  -6    0.10    0.04
   1   1   6    0.06    0.03
  -1  -1  -6    0.03    0.03
   1  -1   6    0.16    0.04
   0   1  -5   11.56    0.43
   0   1   5   10.82    0.41
   0  -1  -5   10.98    0.43
   0  -1   5   11.47    0.41
   1   1  -4   64.59    2.04
  -1   1   4   59.74    2.08
   1   1  -4   63.69    2.15
   1  -1  -4   64.20    2.15
  -1  -1   4   57.81    2.08
  -2   1   3   50.92    1.68
   2   1  -3   50.91    1.73
   2   1  -3   50.02    1.66
   2  -1  -3   49.40    1.65
  -2  -1   3   47.88    1.68
   2  -1  -3   50.83    1.73
   3   1  -2    1.83    0.10
  -3   1   2    2.03    0.11
  -3   1   2    1.89    0.10
  -3   1   2    2.02    0.10
   3  -1  -2    1.84    0.10
  -3  -1   2    1.95    0.10
   4   1  -1    4.13    0.20
   4  -1  -1    4.34    0.20
  -4  -1   1    4.56    0.20
  -1   2  -6    0.31    0.06
   1   2   6    0.24    0.05
  -1  -2  -6    0.24    0.05
   0   2   5    2.28    0.12
   0   2  -5    2.10    0.12
   0  -2  -5    2.41    0.13
   0  -2   5    2.22    0.11
  -1   2   4    0.01    0.02
   1   2  -4    0.05    0.02
   1   2  -4    0.02    0.02
   1  -2  -4    0.00    0.02
  -1  -2   4    0.02    0.02
  -2   2   3   12.51    0.45
   2   2  -3   12.36    0.45
   2   2  -3   12.37    0.44
  -2  -2   3   12.62    0.45
   2  -2  -3   12.22    0.43
   2  -2  -3   12.87    0.46
  -3   2   2   19.87    0.74
  -3   2   2   21.84    0.83
   3   2  -2   21.29    0.74
  -3   2   2   21.73    0.77
  -3  -2   2   21.84    0.75
   4   2  -1   10.59    0.42
  -4  -2   1   11.08    0.43
   4  -2  -1   11.52    0.43
   1   3   6    0.08    0.04
  -1   3  -6    0.11    0.04
  -1  -3  -6    0.10    0.04
   0   3   5    6.66    0.27
   0   3  -5    6.38    0.27
   0  -3  -5    6.48    0.28
   0  -3   5    6.65    0.26
  -1   3   4    0.46    0.05
   1   3  -4    0.46    0.04
   1   3  -4    0.54    0.04
  -1  -3   4    0.53    0.05
   1  -3  -4    0.50    0.05
  -2   3   3    5.86    0.23
   2   3  -3    5.91    0.23
  -2  -3   3    6.10    0.24
   2  -3  -3    5.63    0.22
   2  -3  -3    5.95    0.24
  -3   3   2    4.07    0.19
   3   3  -2    3.97    0.19
  -3   3   2    4.76    0.21
  -3   3   2    4.22    0.18
   3  -3  -2    4.22    0.18
  -3  -3   2    4.47    0.19
   4   3  -1    0.96    0.08
  -4  -3   1    0.87    0.08
   4  -3  -1    0.72    0.07
   1   4   6   27.09    0.95
  -1   4  -6   27.88    0.99
  -1  -4  -6   25.32    0.98
   0   4  -5    1.43    0.09
   0   4   5    1.45    0.09
   0  -4   5    1.49    0.08
   0  -4  -5    1.34    0.09
   0  -4   5    1.27    0.08
  -1   4   4   34.67    1.18
   1   4  -4   32.53    1.15
   1   4  -4   34.30    1.20
   1  -4  -4   35.33    1.22
  -1  -4   4   34.99    1.17
  -2   4   3   40.87    1.37
   2   4  -3   40.47    1.36
   2  -4  -3   39.75    1.42
  -2  -4   3   40.43    1.38
  -3   4   2    0.64    0.06
  -3   4   2    0.69    0.07
   3   4  -2    0.57    0.06
   3  -4  -2    0.59    0.05
  -3  -4   2    0.50    0.06
  -4   4   1    5.81    0.26
   4   4  -1    6.13    0.26
   4  -4  -1    5.84    0.26
  -4  -4   1    6.05    0.26
  -1   5  -6   21.89    0.80
   1   5   6   20.28    0.76
  -1  -5  -6   21.02    0.79
   0   5   5   92.25    3.11
   0   5  -5   92.34    3.21
   0  -5   5   89.56    3.09
   0  -5   5   96.66    3.06
   0  -5  -5   92.95    3.22
   1   5  -4   47.86    1.54
   1   5  -4   44.28    1.60
  -1   5   4   46.90    1.56
  -1  -5   4   45.76    1.56
   1  -5  -4   45.35    1.62
   2   5  -3    8.74    0.31
  -2   5   3    7.94    0.31
  -2  -5   3    8.08    0.31
   2  -5  -3    7.50    0.32
  -3   5   2   51.14    1.82
   3   5  -2   53.34    1.74
  -3   5   2   49.86    1.97
  -3  -5   2   52.18    1.76
   3  -5  -2   52.31    1.73
  -4   5   1   28.16    1.08
   4   5  -1   31.07    1.04
  -4  -5   1   29.72    1.05
   4  -5  -1   29.87    1.03
   1   6   6   17.34    0.66
  -1   6  -6   17.77    0.68
  -1  -6  -6   17.82    0.68
   0   6  -5    4.52    0.21
   0   6   5    4.67    0.21
   0  -6  -5    4.43    0.21
   0  -6   5    4.61    0.20
   1   6  -4  116.65    3.74
  -1   6   4  114.46    3.78
   1  -6  -4  108.83    3.92
  -1  -6   4  114.16    3.78
  -2   6   3  145.21    4.91
   2   6  -3  149.42    4.87
  -2  -6   3  143.13    4.92
   2  -6  -3  154.67    5.10
   3   6  -2   31.32    1.08
  -3   6   2   28.84    1.22
  -3   6   2   31.14    1.14
  -3  -6   2   33.22    1.10
   3  -6  -2   32.25    1.07
  -4   6   1    0.53    0.07
   4   6  -1    0.53    0.07
  -4  -6   1    0.57    0.07
   4  -6  -1    0.51    0.06
   1   7   6   21.29    0.80
  -1   7  -6   21.80    0.82
  -1  -7  -6   21.87    0.82
   0   7   5   57.05    1.95
   0   7  -5   57.39    2.01
   0  -7  -5   57.58    2.02
   0  -7   5   57.03    1.92
  -1   7   4   21.01    0.75
   1   7  -4   21.80    0.75
   1  -7  -4   20.15    0.78
  -1  -7   4   22.09    0.75
  -2   7   3    2.28    0.12
   2   7  -3    2.57    0.13
   2  -7  -3    2.49    0.14
  -2  -7   3    2.45    0.13
   3   7  -2   33.12    1.15
  -3   7   2   32.78    1.20
  -3   7   2   34.21    1.30
   3  -7  -2   32.66    1.13
  -3  -7   2   33.35    1.16
   4   7  -1   29.97    1.05
  -4   7   1   29.06    1.09
  -4  -7   1   29.73    1.06
   4  -7  -1   29.50    1.04
   1   8   6    8.14    0.35
  -1   8  -6    7.85    0.35
  -1  -8  -6    7.71    0.34
   1  -8   6    7.91    0.33
   0   8   5    0.38    0.06
   0  -8   5    0.51    0.06
   0  -8  -5    0.39    0.07
   1   8  -4    4.26    0.19
  -1   8   4    4.37    0.19
  -1  -8   4    4.02    0.19
   1  -8  -4    4.34    0.21
   2   8  -3    9.40    0.37
   2  -8  -3    9.25    0.39
  -2  -8   3    9.56    0.37
  -3   8   2    5.00    0.24
   3   8  -2    4.69    0.22
  -3   8   2    5.04    0.26
  -3  -8   2    4.68    0.23
  -4   8   1    0.47    0.07
   4   8  -1    0.54    0.07
   4  -8  -1    0.64    0.07
  -4  -8   1    0.56    0.07
  -1   9  -6    0.40    0.06
   1  -9   6    0.47    0.06
  -1  -9  -6    0.40    0.06
   0   9   5    0.72    0.07
   0  -9  -5    0.71    0.07
   0  -9   5    0.71    0.07
   1   9  -4    2.79    0.15
  -1   9   4    2.71    0.14
   1  -9  -4    2.61    0.15
   2   9  -3    4.07    0.19
   2  -9  -3    3.78    0.20
  -2  -9   3    4.09    0.19
  -3   9   2    4.47    0.22
  -3   9   2    4.48    0.24
   3   9  -2    4.03    0.21
  -3  -9   2    4.23    0.21
   4  -9  -1    2.07    0.13
   0  10   5    6.56    0.28
   0 -10  -5    6.34    0.29
   0 -10   5    5.70    0.27
   1  10  -4    5.73    0.25
  -1  10   4    5.35    0.24
   1 -10  -4    5.30    0.26
   2  10  -3    4.16    0.20
  -2 -10   3    3.89    0.20
   2 -10  -3    4.11    0.21
  -3  10   2    0.74    0.08
   3  10  -2    0.65    0.07
  -3  10   2    0.63    0.08
  -3 -10   2    0.55    0.08
   0  11   5    0.61    0.07
   0 -11  -5    0.38    0.06
   0 -11   5    0.50    0.06
   1  11  -4    0.32    0.07
   1 -11  -4    0.42    0.08
   2  11  -3    0.21    0.06
  -2 -11   3    0.14    0.05
   2 -11  -3    0.25    0.06
   1 -12  -4    7.49    0.34
  -2 -12   3    5.79    0.26
  -1   0  -7   10.42    0.44
   0   0  -6    5.60    0.26
   0   0   6    6.11    0.25
  -1   0   5   73.56    2.45
   1   0  -5   72.23    2.53
  -2   0   4   99.46    3.42
   2   0  -4  103.89    3.37
   2   0  -4  105.01    3.54
  -3   0   3   33.29    1.15
   4   0  -2    1.82    0.11
  -4   0   2    1.82    0.11
   1   1   7   34.61    1.23
  -1   1  -7   35.26    1.29
  -1  -1  -7   36.12    1.29
   0   1   6   46.72    1.62
   0   1  -6   47.05    1.68
   0  -1   6   47.92    1.61
   0  -1  -6   48.03    1.68
  -1   1   5   12.10    0.46
   1   1  -5   12.68    0.47
   1  -1  -5   12.50    0.47
  -1  -1   5   12.44    0.46
   2   1  -4    2.93    0.13
   2   1  -4    2.96    0.13
  -2   1   4    2.98    0.14
  -2  -1   4    2.87    0.14
   2  -1  -4    2.68    0.13
   3   1  -3   18.62    0.65
  -3   1   3   18.24    0.66
  -3  -1   3   18.50    0.66
   4   1  -2   13.15    0.49
  -4  -1   2   12.97    0.49
   1   2   7    1.19    0.09
  -1   2  -7    1.08    0.09
  -1  -2  -7    1.03    0.09
   0   2   6   18.53    0.67
   0   2  -6   18.53    0.69
   0  -2   6   18.33    0.66
   0  -2  -6   18.08    0.69
   1   2  -5   22.25    0.79
  -1   2   5   22.67    0.78
   1  -2  -5   21.01    0.80
  -1  -2   5   21.99    0.77
  -2   2   4    0.67    0.06
   2   2  -4    0.53    0.05
   2  -2  -4    0.48    0.05
  -2  -2   4    0.51    0.05
  -3   2   3    4.78    0.20
   3   2  -3    4.63    0.20
  -3  -2   3    4.70    0.21
   3  -2  -3    5.27    0.21
   4   2  -2    5.34    0.24
   4  -2  -2    5.46    0.23
  -4  -2   2    5.36    0.24
   1   3   7    0.85    0.08
  -1   3  -7    0.85    0.09
  -1  -3  -7    1.01    0.09
   0   3   6   11.14    0.44
   0   3  -6   10.54    0.44
   0  -3  -6   11.96    0.46
   0  -3   6   11.75    0.43
   1   3  -5   72.42    2.53
  -1   3   5   72.63    2.46
   1  -3  -5   73.80    2.54
  -1  -3   5   73.76    2.45
   2   3  -4   59.75    1.99
  -2   3   4   61.03    2.02
   2  -3  -4   58.67    2.08
  -2  -3   4   59.84    2.02
  -3   3   3    1.63    0.09
   3   3  -3    1.45    0.10
   3  -3  -3    1.76    0.10
   3  -3  -3    1.50    0.09
  -3  -3   3    1.41    0.10
   4   3  -2    7.96    0.32
  -4  -3   2    7.97    0.33
   4  -3  -2    7.74    0.32
  -1   4  -7   26.96    1.00
   1   4   7   26.70    0.95
  -1  -4  -7   25.93    0.99
   0   4   6   29.29    1.02
   0   4  -6   28.94    1.05
   0  -4  -6   28.10    1.05
  -1   4   5    0.29    0.05
   1   4  -5    0.31    0.04
   1   4  -5    0.29    0.04
   1  -4  -5    0.27    0.04
  -1  -4   5    0.27    0.05
  -2   4   4   63.28    2.21
   2   4  -4   67.07    2.19
   2  -4  -4   66.62    2.30
  -2  -4   4   66.55    2.22
   3   4  -3   82.85    2.73
  -3   4   3   81.15    2.74
  -3  -4   3   82.37    2.76
   3  -4  -3   81.76    2.85
   4   4  -2   14.13    0.54
   4  -4  -2   14.28    0.53
  -4  -4   2   14.24    0.54
   1   5   7    0.14    0.05
  -1   5  -7   -0.02    0.03
  -1  -5  -7    0.11    0.04
   0   5   6   20.34    0.77
   0   5  -6   21.68    0.79
   0  -5  -6   22.13    0.80
   1   5  -5   64.41    2.02
  -1   5   5   58.55    2.05
   1  -5  -5   59.75    2.12
  -1  -5   5   59.34    2.04
   2   5  -4   14.12    0.51
  -2   5   4   14.98    0.53
  -2  -5   4   13.87    0.53
   2  -5  -4   14.21    0.55
   3   5  -3   10.54    0.41
  -3  -5   3   10.44    0.41
   3  -5  -3   10.99    0.43
   4   5  -2   39.21    1.34
  -4   5   2   38.59    1.50
  -4   5   2   37.17    1.38
   4  -5  -2   39.34    1.32
  -4  -5   2   38.82    1.35
  -1   6  -7    8.15    0.37
   0   6  -6    8.13    0.34
   0   6   6    7.70    0.33
   0  -6  -6    7.74    0.34
  -1   6   5    1.06    0.08
   1   6  -5    1.04    0.07
   1  -6  -5    0.94    0.08
  -1  -6   5    1.00    0.07
  -2   6   4   31.08    1.06
   2   6  -4   30.09    1.04
  -2  -6   4   30.54    1.06
   2  -6  -4   29.89    1.10
   3   6  -3   22.30    0.78
   3  -6  -3   21.77    0.81
  -3  -6   3   21.63    0.79
  -4   6   2    0.14    0.05
  -4   6   2    0.20    0.05
   4   6  -2    0.12    0.05
  -4  -6   2    0.11    0.05
   4  -6  -2    0.14    0.04
   0   7   6    1.99    0.13
   0   7  -6    2.11    0.12
   0  -7  -6    1.85    0.13
  -1   7   5    9.99    0.39
   1   7  -5    9.53    0.38
   1  -7  -5   10.01    0.41
  -1  -7   5   10.17    0.38
   2   7  -4    1.24    0.09
  -2   7   4    1.29    0.09
  -2  -7   4    1.24    0.09
   2  -7  -4    1.39    0.10
   3   7  -3    9.01    0.37
   3  -7  -3    9.67    0.40
  -3  -7   3    9.64    0.38
   4   7  -2   20.25    0.73
  -4   7   2   19.05    0.75
  -4   7   2   20.46    0.82
  -4  -7   2   18.57    0.73
   0   8   6    1.66    0.12
   0  -8  -6    1.91    0.13
   0  -8   6    1.84    0.11
   1   8  -5    0.34    0.06
  -1   8   5    0.40    0.06
   1  -8  -5    0.40    0.06
   2   8  -4    9.92    0.40
  -2   8   4   10.75    0.39
   2  -8  -4    9.86    0.42
  -2  -8   4   10.35    0.40
   3   8  -3   11.31    0.46
   3  -8  -3   12.50    0.49
  -3  -8   3   12.09    0.47
  -4   8   2    1.11    0.10
   0   9   6    4.47    0.22
   0  -9  -6    4.58    0.23
   0  -9   6    4.15    0.21
   1   9  -5   11.23    0.42
  -1   9   5   10.34    0.42
   1  -9  -5   10.63    0.44
   2   9  -4    7.00    0.30
   2  -9  -4    7.03    0.32
  -2  -9   4    7.37    0.30
   3   9  -3    0.08    0.04
   3  -9  -3    0.11    0.05
  -3  -9   3    0.08    0.05
   1  10  -5    0.01    0.04
  -1  10   5    0.00    0.03
   1 -10  -5    0.03    0.04
   2  10  -4    4.07    0.20
  -2 -10   4    4.02    0.20
   2 -10  -4    4.02    0.22
  -3  10   3   11.55    0.47
  -3  10   3   10.65    0.50
   3  10  -3   10.94    0.44
  -3 -10   3   10.05    0.43
  -1  11   5    1.18    0.09
  -2 -11   4    1.78    0.12
   0   0   7   10.01    0.39
   0   0  -7    9.66    0.41
  -1   0   6   94.01    3.08
   1   0  -6   89.40    3.18
   2   0  -5  134.15    4.50
  -2   0   5  127.60    4.36
  -3   0   4   17.33    0.63
  -4   0   3   14.15    0.55
   4   0  -3   15.49    0.55
   0   1  -7   31.16    1.11
   0   1   7   28.79    1.06
   0  -1  -7   29.05    1.10
   0  -1   7   31.61    1.06
  -1   1   6    9.67    0.37
   1   1  -6    9.70    0.38
  -1  -1   6    9.22    0.37
   1  -1  -6    8.98    0.38
  -2   1   5   16.65    0.61
   2   1  -5   16.98    0.61
  -2  -1   5   16.66    0.61
   2  -1  -5   16.56    0.62
  -3   1   4   89.80    3.00
   3   1  -4   88.71    2.96
  -3  -1   4   89.73    3.00
   4   1  -3   54.40    1.78
  -4   1   3   53.33    1.79
   4  -1  -3   51.29    1.77
  -4  -1   3   50.98    1.79
   0   2   7    0.79    0.08
   0   2  -7    0.78    0.08
   0  -2  -7    0.85    0.08
   0  -2   7    0.93    0.08
  -1   2   6   17.76    0.65
   1   2  -6   18.30    0.66
   1  -2  -6   17.57    0.67
  -1  -2   6   17.57    0.65
  -2   2   5   21.80    0.78
   2  -2  -5   22.42    0.80
  -2  -2   5   21.47    0.78
  -3   2   4    0.73    0.07
   3   2  -4    0.78    0.07
   3  -2  -4    0.82    0.06
  -3  -2   4    0.72    0.07
   4   2  -3    8.48    0.34
   4  -2  -3    8.17    0.33
  -4  -2   3    8.48    0.35
   0   3   7    3.94    0.19
   0   3  -7    3.67    0.19
   0  -3  -7    3.75    0.20
  -1   3   6    0.57    0.06
   1   3  -6    0.61    0.06
   1  -3  -6    0.55    0.06
  -1  -3   6    0.53    0.06
  -2   3   5    1.61    0.10
   2  -3  -5    1.76    0.11
  -2  -3   5    1.84    0.11
   3   3  -4    2.05    0.11
  -3   3   4    1.78    0.11
  -3  -3   4    2.04    0.12
   3  -3  -4    1.88    0.11
   4   3  -3    0.81    0.08
   4  -3  -3    0.76    0.07
  -4  -3   3    0.83    0.08
   0   4   7    0.54    0.07
   0   4  -7    0.53    0.07
   0  -4  -7    0.51    0.06
  -1   4   6    0.65    0.07
   1  -4  -6    0.88    0.08
  -1  -4   6    0.80    0.07
  -2   4   5    0.95    0.08
   2   4  -5    1.08    0.07
  -2  -4   5    1.25    0.09
   2  -4  -5    1.11    0.08
   3   4  -4   11.98    0.43
  -3   4   4   11.37    0.43
   3  -4  -4   11.24    0.45
  -3  -4   4   10.49    0.44
   4   4  -3    7.32    0.30
  -4  -4   3    6.67    0.30
   0   5   7    0.04    0.04
   0   5  -7    0.03    0.03
   0  -5  -7    0.02    0.04
  -1   5   6    5.56    0.25
  -1  -5   6    5.59    0.24
   1  -5  -6    5.63    0.26
   2   5  -5   14.74    0.53
  -2   5   5   14.63    0.55
  -2  -5   5   14.80    0.55
   2  -5  -5   14.50    0.57
  -3   5   4    2.98    0.15
   3   5  -4    2.79    0.15
  -3  -5   4    2.64    0.15
   3  -5  -4    2.93    0.16
   4   5  -3    2.70    0.16
  -4  -5   3    3.05    0.17
   0   6  -7    7.08    0.31
   0   6   7    6.64    0.30
   0  -6  -7    6.64    0.31
  -1   6   6    7.76    0.33
  -1  -6   6    8.27    0.33
   1  -6  -6    8.04    0.35
   2   6  -5    0.36    0.05
  -2   6   5    0.35    0.05
  -2  -6   5    0.38    0.06
   2  -6  -5    0.32    0.05
   3   6  -4    4.95    0.22
  -3  -6   4    4.81    0.23
   3  -6  -4    5.15    0.24
  -4   6   3    6.94    0.34
  -4   6   3    7.60    0.32
   4   6  -3    6.99    0.31
  -4  -6   3    6.83    0.31
  -1   7   6    0.07    0.04
   1  -7  -6    0.03    0.03
   2   7  -5    3.50    0.17
  -2   7   5    3.53    0.17
  -2  -7   5    3.39    0.17
   2  -7  -5    3.14    0.18
   3   7  -4    5.42    0.24
  -3  -7   4    5.34    0.25
   3  -7  -4    5.09    0.25
  -4   7   3    0.83    0.08
  -4   7   3    0.71    0.08
  -1   8   6    0.03    0.03
   1  -8  -6    0.02    0.03
   2   8  -5    3.16    0.17
  -2   8   5    3.38    0.17
  -2  -8   5    3.25    0.17
   2  -8  -5    3.13    0.18
   3   8  -4    2.23    0.13
   3  -8  -4    1.90    0.14
  -3  -8   4    2.10    0.14
   1   9  -6   25.12    0.88
  -1   9   6   24.35    0.90
   2   9  -5   15.94    0.59
   2  -9  -5   15.43    0.62
  -2  -9   5   15.55    0.59
   3   9  -4    1.58    0.11
  -3  -9   4    1.59    0.12
   3  -9  -4    1.54    0.12
   2  10  -5    5.50    0.26
  -2 -10   5    6.03    0.26
   0   0   8    4.86    0.24
   1   0  -7    5.95    0.27
  -1   0   7    6.12    0.27
  -2   0   6    0.83    0.08
   2   0  -6    0.76    0.06
  -3   0   5    0.11    0.04
  -4   0   4    1.11    0.09
   0   1   8    1.26    0.10
   0  -1   8    1.37    0.11
   1   1  -7    0.39    0.05
  -1   1   7    0.42    0.06
   1  -1  -7    0.33    0.05
  -1  -1   7    0.38    0.06
  -2   1   6    1.26    0.10
  -2  -1   6    1.60    0.11
   2  -1  -6    1.40    0.10
  -3   1   5    0.31    0.06
  -3  -1   5    0.31    0.06
  -4   1   4    3.94    0.20
  -4  -1   4    4.21    0.20
   1   2  -7    0.09    0.03
  -1   2   7    0.00    0.03
   1  -2  -7    0.00    0.02
  -1  -2   7    0.02    0.03
  -2   2   6    2.84    0.16
  -2  -2   6    2.81    0.15
   2  -2  -6    2.97    0.16
  -3   2   5    5.38    0.24
  -3  -2   5    5.43    0.25
  -4   2   4    0.41    0.06
   4   2  -4    0.34    0.07
  -4  -2   4    0.29    0.06
  -1   3   7    1.05    0.09
   1  -3  -7    1.01    0.09
  -1  -3   7    0.97    0.09
  -2   3   6    0.27    0.06
  -2  -3   6    0.28    0.06
   2  -3  -6    0.39    0.05
  -3   3   5    0.71    0.07
   3  -3  -5    0.86    0.07
  -3  -3   5    0.72    0.08
   4   3  -4    3.95    0.19
  -4  -3   4    3.62    0.19
  -1   4   7    1.37    0.11
  -1  -4   7    1.28    0.10
   1  -4  -7    1.41    0.10
  -2   4   6    0.64    0.07
   2  -4  -6    0.59    0.07
  -2  -4   6    0.53    0.07
  -3   4   5    0.46    0.06
  -3  -4   5    0.38    0.07
   3  -4  -5    0.48    0.06
   4   4  -4    0.24    0.07
  -4  -4   4    0.19    0.06
  -1   5   7    1.56    0.11
  -1  -5   7    1.68    0.11
   1  -5  -7    1.73    0.12
  -2   5   6    0.79    0.08
  -2  -5   6    0.83    0.08
   2  -5  -6    0.75    0.07
   3   5  -5    0.08    0.03
  -3   5   5    0.03    0.03
   3  -5  -5    0.02    0.03
  -3  -5   5    0.04    0.04
   4   5  -4    0.62    0.08
  -4  -5   4    0.59    0.07
   1  -6  -7    3.12    0.18
  -2   6   6    5.12    0.24
  -2  -6   6    5.13    0.24
   2  -6  -6    4.86    0.24
   3   6  -5    2.81    0.15
  -3   6   5    2.88    0.15
  -3  -6   5    2.63    0.16
   3  -6  -5    2.77    0.16
  -2   7   6    5.12    0.24
  -2  -7   6    5.01    0.24
   2  -7  -6    4.89    0.25
   3   7  -5    2.28    0.14
  -3  -7   5    2.15    0.14
   3  -7  -5    2.52    0.15
  -2   8   6    4.84    0.24
  -2  -8   6    5.26    0.24
   3   8  -5   21.79    0.79
   1   0  -8   15.54    0.62
  -2   0   7    5.44    0.26
  -3   0   6    1.17    0.10
  -4   0   5   11.37    0.46
   1   1  -8    0.48    0.06
  -2   1   7    8.40    0.35
  -2  -1   7    8.23    0.35
   2  -1  -7    7.81    0.34
  -3   1   6   14.27    0.53
  -3  -1   6   13.27    0.53
  -4   1   5    5.05    0.24
  -4  -1   5    4.90    0.24
  -2   2   7    3.14    0.18
   2  -2  -7    3.18    0.17
  -2  -2   7    3.23    0.18
  -3   2   6    2.64    0.15
  -3  -2   6    2.38    0.15
  -4   2   5    0.38    0.07
  -2   3   7   15.31    0.60
   2  -3  -7   16.23    0.62
  -2  -3   7   15.32    0.60
  -3   3   6    4.04    0.20
  -3  -3   6    3.71    0.20
  -4   3   5    0.27    0.05
  -2   4   7    1.65    0.12
   2  -4  -7    1.31    0.11
  -2  -4   7    1.63    0.12
  -3   4   6   13.09    0.51
  -3  -4   6   13.04    0.51
   3  -4  -6   12.76    0.52
  -3   5   6    0.46    0.07
   3  -5  -6    0.52    0.07
   0   0   0    0.00    0.00
;
_shelx_hkl_checksum     56847
_shelx_res_file
;
TITL jpd145a in P2(1)/m
    jpd145.res
    created by SHELXL-2018/1 at 17:29:12 on 27-Jul-2022
CELL 0.71073   3.8283  10.9725   6.1096  90.000  93.523  90.000
ZERR    2.00   0.0010   0.0023   0.0010   0.000   0.002   0.000
LATT  1
SYMM -X, 0.5+Y, -Z
SFAC C H O
UNIT 10 12 6
TEMP -173
SIZE 0.163 0.205 0.272
ACTA 50
CONF
BOND $H
EQIV $1 x-1, y, z+1
HTAB C3 O1_$1
L.S. 128
FMAP 2
PLAN 4
WGHT    0.034500    0.076700
EXTI    0.217705
FVAR       0.66151
O1    3    0.165404    0.250000    0.672658    10.50000    0.02928    0.02707 =
         0.01861    0.00000    0.00909    0.00000
O2    3   -0.083404    0.350487    0.947417    11.00000    0.02039    0.01596 =
         0.01622    0.00108    0.00447   -0.00016
C1    1    0.014683    0.250000    0.838219    10.50000    0.01851    0.01764 =
         0.01691    0.00000    0.00084    0.00000
C2    1   -0.244389    0.310409    1.136197    11.00000    0.01453    0.01802 =
         0.01451    0.00090    0.00203   -0.00055
C3    1   -0.366240    0.405186    1.285419    11.00000    0.02063    0.01677 =
         0.01991   -0.00273    0.00436    0.00041
AFIX 137
H3A   2   -0.479500    0.366409    1.407001    11.00000   -1.50000
H3B   2   -0.534168    0.458611    1.204840    11.00000   -1.50000
H3C   2   -0.165882    0.453408    1.343402    11.00000   -1.50000
AFIX   0
HKLF 4
REM  jpd145a in P2(1)/m
REM R1 =  0.0299 for     617 Fo > 4sig(Fo)  and  0.0307 for all     636 data
REM     42 parameters refined using      0 restraints
END
WGHT      0.0334      0.0774
REM Instructions for potential hydrogen bonds
EQIV $2 x-1, y, z+1
HTAB C3 O1_$2
REM Highest difference peak  0.296,  deepest hole -0.211,  1-sigma level  0.045
Q1    1  -0.1468  0.2500  1.1724  10.50000  0.05    0.30
Q2    1  -0.3102  0.3556  1.2024  11.00000  0.05    0.22
Q3    1  -0.1667  0.3333  1.0456  11.00000  0.05    0.21
Q4    1  -0.3284  0.2500  1.1119  10.50000  0.05    0.20
;
_shelx_res_checksum     77933
data_global
_journal_date_recd_electronic     2022-07-14
_journal_date_accepted     2022-09-16
_journal_name_full     'Acta Crystallographica, Section E'
_journal_year     2022
_journal_volume     78
_journal_issue     11
_journal_page_first     0
_journal_page_last     0
_journal_paper_category     GO
_journal_paper_doi     10.1107/S2056989022009239
_journal_coeditor_code     GG4011
_publ_contact_author_name     'Dr. James P. Donahue'
_publ_contact_author_address
;
 Department of Chemistry
 Tulane University
 6400 Freret Street
 New Orleans, Louisiana 70118-5698
 USA
;
_publ_contact_author_email     donahue@tulane.edu
_publ_contact_author_fax     '504-865-5596'
_publ_contact_author_phone     '504-862-3562'
_publ_section_title
;
4,5-Dimethyl-1,3-dioxol-2-one
;
loop_
    _publ_author_name
    _publ_author_footnote
    _publ_author_address
    'Chandrasekaran, Chandru P.' ?
;
 Department of Chemistry and Biochemistry
 Lamar University
 Beaumont, TX 77710
 USA
;
    'Donahue,  James P.' ?
;
 Department of Chemistry
 Tulane University
 6400 Freret Street
 New Orleans, Louisiana 70118-5698
 USA
;
_publ_section_synopsis
;
4,5-Dimethyl-1,3-dioxol-2-one crystallizes on a mirror plane in
<i>P</i>2~1~/<i>m</i> and forms layered sheets that comprise antiparallel
linear strands. Close O...H, C...O and C...C intermolecular contacts are
formed between strands and sheets.
;
